# Supplementary material for: Depletion of LONP2 unmasks differential requirements for peroxisomal function between cell types and in cholesterol metabolism
Source: Biol Direct. 2023 Sep 22;18:60. doi: 10.1186/s13062-023-00416-3 (PMC10515011; doi:10.1186/s13062-023-00416-3)
Supplement: Supplementary file 2 — Additional file 2. The file contains the following sheets, preceded with 'U2OS' or 'COS-7' : 1. counts_allgenes = raw read counts for all detected genes. 2. counts_analysedgenes = raw not normalised read counts for genes with at least 4 reads in at least 3 samples in the dataset. This gene list was used for differential expression analysis. 3. Deseq2 = differential expression analysis. 4. transformed reads_vsd or transformed reads_rlog = Deseq2 transformation of reads, used for generating heatmaps. 5. counts_normalised = Deseq2 normalisation of reads, used for generating scatter and others plots of indivual gene expression levels. 6. overlay sheets = overlay of COS-7 and U2OS datasets. [file 13062_2023_416_MOESM2_ESM.xlsx]

## Sheet: U2OS_Deseq2
ID	gene	log2FoldChange	pvalue	padj	-LOG10(P)	baseMean	lfcSE	stat	description
ENSG00000204310	AGPAT1	-0.240415	0.36078	0.774437	0.442757	1697.68	0.26307	-0.913879	1-acylglycerol-3-phosphate O-acyltransferase 1 [Source:HGNC Symbol;Acc:HGNC:324]
ENSG00000169692	AGPAT2	-0.558986	0.077501	0.546533	1.11069	1844.12	0.316639	-1.76537	1-acylglycerol-3-phosphate O-acyltransferase 2 [Source:HGNC Symbol;Acc:HGNC:325]
ENSG00000160216	AGPAT3	-0.0521308	0.817384	0.958165	0.0875738	1448.71	0.225762	-0.230911	1-acylglycerol-3-phosphate O-acyltransferase 3 [Source:HGNC Symbol;Acc:HGNC:326]
ENSG00000026652	AGPAT4	0.00891397	0.970678	0.994418	0.0129249	413.351	0.242503	0.0367581	1-acylglycerol-3-phosphate O-acyltransferase 4 [Source:HGNC Symbol;Acc:HGNC:20885]
ENSG00000155189	AGPAT5	0.457656	0.0841479	0.551267	1.07496	1155.53	0.264984	1.72711	1-acylglycerol-3-phosphate O-acyltransferase 5 [Source:HGNC Symbol;Acc:HGNC:20886]
ENSG00000110455	ACCS	-0.290861	0.374628	0.783176	0.4264	152.394	0.327606	-0.887838	1-aminocyclopropane-1-carboxylate synthase homolog (inactive) [Source:HGNC Symbol;Acc:HGNC:23989]
ENSG00000114480	GBE1	0.170989	0.451784	0.827393	0.345069	1008.49	0.227245	0.752443	1,4-alpha-glucan branching enzyme 1 [Source:HGNC Symbol;Acc:HGNC:4180]
ENSG00000164120	HPGD	0.121908	0.696883	0.923478	0.15684	93.2835	0.312959	0.389532	15-hydroxyprostaglandin dehydrogenase [Source:HGNC Symbol;Acc:HGNC:5154]
ENSG00000181915	ADO	0.128852	0.575017	0.879855	0.24032	1614.68	0.229815	0.560679	2-aminoethanethiol dioxygenase [Source:HGNC Symbol;Acc:HGNC:23506]
ENSG00000131373	HACL1	-0.232526	0.30305	0.73885	0.518485	559.62	0.225772	-1.02991	2-hydroxyacyl-CoA lyase 1 [Source:HGNC Symbol;Acc:HGNC:17856]
ENSG00000087263	OGFOD1	0.253214	0.255599	0.707682	0.59244	1520.19	0.222732	1.13685	2-oxoglutarate and iron dependent oxygenase domain containing 1 [Source:HGNC Symbol;Acc:HGNC:25585]
ENSG00000111325	OGFOD2	0.478419	0.301709	0.738471	0.520412	24.6135	0.463236	1.03278	2-oxoglutarate and iron dependent oxygenase domain containing 2 [Source:HGNC Symbol;Acc:HGNC:25823]
ENSG00000181396	OGFOD3	-0.240955	0.380618	0.786823	0.419511	697.284	0.274825	-0.876758	2-oxoglutarate and iron dependent oxygenase domain containing 3 [Source:HGNC Symbol;Acc:HGNC:26174]
ENSG00000155893	PXYLP1	0.221606	0.348299	0.767276	0.458047	879.781	0.23628	0.937893	2-phosphoxylose phosphatase 1 [Source:HGNC Symbol;Acc:HGNC:26303]
ENSG00000104325	DECR1	-0.113579	0.618911	0.895784	0.208372	1116.7	0.228347	-0.497395	2,4-dienoyl-CoA reductase 1 [Source:HGNC Symbol;Acc:HGNC:2753]
ENSG00000242612	DECR2	-0.931475	0.00783816	0.538065	2.10579	137.864	0.350315	-2.65896	2,4-dienoyl-CoA reductase 2 [Source:HGNC Symbol;Acc:HGNC:2754]
ENSG00000089127	OAS1	-0.18376	0.773857	0.946287	0.11134	12.4322	0.639534	-0.287334	2'-5'-oligoadenylate synthetase 1 [Source:HGNC Symbol;Acc:HGNC:8086]
ENSG00000111331	OAS3	0.225782	0.410388	0.803356	0.386805	1070.25	0.27427	0.823211	2'-5'-oligoadenylate synthetase 3 [Source:HGNC Symbol;Acc:HGNC:8088]
ENSG00000135114	OASL	-1.41924	0.116594	0.590215	0.933325	6.25332	0.904415	-1.56923	2'-5'-oligoadenylate synthetase like [Source:HGNC Symbol;Acc:HGNC:8090]
ENSG00000112667	DNPH1	-0.63193	0.0499391	0.538065	1.30156	1025.74	0.322333	-1.96049	2'-deoxynucleoside 5'-phosphate N-hydrolase 1 [Source:HGNC Symbol;Acc:HGNC:21218]
ENSG00000173786	CNP	-0.247949	0.304639	0.739335	0.516214	2967.06	0.24154	-1.02653	2',3'-cyclic nucleotide 3' phosphodiesterase [Source:HGNC Symbol;Acc:HGNC:2158]
ENSG00000116133	DHCR24	-0.0336791	0.887644	0.9752	0.0517614	5897.89	0.238375	-0.141286	24-dehydrocholesterol reductase [Source:HGNC Symbol;Acc:HGNC:2859]
ENSG00000117305	HMGCL	-0.427166	0.10381	0.573983	0.98376	398.659	0.262604	-1.62666	3-hydroxy-3-methylglutaryl-CoA lyase [Source:HGNC Symbol;Acc:HGNC:5005]
ENSG00000113161	HMGCR	0.425607	0.0702243	0.544844	1.15351	3488.52	0.235082	1.81046	3-hydroxy-3-methylglutaryl-CoA reductase [Source:HGNC Symbol;Acc:HGNC:5006]
ENSG00000112972	HMGCS1	0.28165	0.243461	0.697087	0.61357	10628.8	0.241474	1.16638	3-hydroxy-3-methylglutaryl-CoA synthase 1 [Source:HGNC Symbol;Acc:HGNC:5007]
ENSG00000134240	HMGCS2	-1.03275	0.338759	0.760469	0.470109	4.54413	1.07958	-0.95662	3-hydroxy-3-methylglutaryl-CoA synthase 2 [Source:HGNC Symbol;Acc:HGNC:5008]
ENSG00000165996	HACD1	-0.203077	0.478346	0.838818	0.320258	171.77	0.286441	-0.708966	3-hydroxyacyl-CoA dehydratase 1 [Source:HGNC Symbol;Acc:HGNC:9639]
ENSG00000206527	HACD2	0.422887	0.090863	0.558167	1.04161	2051.24	0.250101	1.69086	3-hydroxyacyl-CoA dehydratase 2 [Source:HGNC Symbol;Acc:HGNC:9640]
ENSG00000074696	HACD3	0.258511	0.26006	0.711773	0.584926	13737.5	0.229533	1.12625	3-hydroxyacyl-CoA dehydratase 3 [Source:HGNC Symbol;Acc:HGNC:24175]
ENSG00000188921	HACD4	-0.19112	0.758079	0.941307	0.120286	11.8192	0.620509	-0.308005	3-hydroxyacyl-CoA dehydratase 4 [Source:HGNC Symbol;Acc:HGNC:20920]
ENSG00000162882	HAAO	-0.537667	0.319757	0.750441	0.49518	18.2932	0.540392	-0.994958	3-hydroxyanthranilate 3,4-dioxygenase [Source:HGNC Symbol;Acc:HGNC:4796]
ENSG00000161267	BDH1	-1.14985	0.154539	0.627322	0.810961	8.91191	0.807658	-1.42368	3-hydroxybutyrate dehydrogenase 1 [Source:HGNC Symbol;Acc:HGNC:1027]
ENSG00000164039	BDH2	-0.012889	0.960144	0.992381	0.0176635	683.82	0.257923	-0.0499724	3-hydroxybutyrate dehydrogenase 2 [Source:HGNC Symbol;Acc:HGNC:32389]
ENSG00000106049	HIBADH	-0.0438588	0.84634	0.965872	0.0724552	1306.12	0.226321	-0.193791	3-hydroxyisobutyrate dehydrogenase [Source:HGNC Symbol;Acc:HGNC:4907]
ENSG00000198130	HIBCH	0.0921236	0.736968	0.934831	0.132551	657.004	0.274283	0.335871	3-hydroxyisobutyryl-CoA hydrolase [Source:HGNC Symbol;Acc:HGNC:4908]
ENSG00000146151	HMGCLL1	0.289053	0.315976	0.747437	0.500346	160.701	0.288257	1.00276	3-hydroxymethyl-3-methylglutaryl-CoA lyase like 1 [Source:HGNC Symbol;Acc:HGNC:21359]
ENSG00000119537	KDSR	0.340189	0.139473	0.611968	0.855509	1447.33	0.230207	1.47776	3-ketodihydrosphingosine reductase [Source:HGNC Symbol;Acc:HGNC:4021]
ENSG00000083720	OXCT1	0.0701767	0.763543	0.943273	0.117166	3044.97	0.233276	0.300831	3-oxoacid CoA-transferase 1 [Source:HGNC Symbol;Acc:HGNC:8527]
ENSG00000151093	OXSM	-0.0260398	0.924655	0.982415	0.0340202	216.517	0.275345	-0.0945716	3-oxoacyl-ACP synthase, mitochondrial [Source:HGNC Symbol;Acc:HGNC:26063]
ENSG00000140992	PDPK1	0.21614	0.355127	0.770707	0.449616	1324.77	0.233743	0.92469	3-phosphoinositide dependent protein kinase 1 [Source:HGNC Symbol;Acc:HGNC:8816]
ENSG00000138801	PAPSS1	0.130584	0.538237	0.864414	0.269027	1589.91	0.212165	0.615482	3'-phosphoadenosine 5'-phosphosulfate synthase 1 [Source:HGNC Symbol;Acc:HGNC:8603]
ENSG00000198682	PAPSS2	0.202342	0.417694	0.80793	0.379141	1043.89	0.249673	0.810428	3'-phosphoadenosine 5'-phosphosulfate synthase 2 [Source:HGNC Symbol;Acc:HGNC:8604]
ENSG00000162813	BPNT1	-0.182452	0.488551	0.841464	0.31109	941.292	0.263424	-0.692616	3'(2'), 5'-bisphosphate nucleotidase 1 [Source:HGNC Symbol;Acc:HGNC:1096]
ENSG00000104331	BPNT2	0.614633	0.016853	0.538065	1.77332	4989.82	0.25718	2.3899	3'(2'), 5'-bisphosphate nucleotidase 2 [Source:HGNC Symbol;Acc:HGNC:26019]
ENSG00000183044	ABAT	0.477292	0.0439812	0.538065	1.35673	614.574	0.236955	2.01427	4-aminobutyrate aminotransferase [Source:HGNC Symbol;Acc:HGNC:23]
ENSG00000241935	HOGA1	-0.296424	0.320938	0.751013	0.493578	104.08	0.298654	-0.992531	4-hydroxy-2-oxoglutarate aldolase 1 [Source:HGNC Symbol;Acc:HGNC:25155]
ENSG00000158104	HPD	-1.06176	0.0697871	0.544844	1.15622	14.1995	0.585545	-1.81329	4-hydroxyphenylpyruvate dioxygenase [Source:HGNC Symbol;Acc:HGNC:5147]
ENSG00000219470		-0.41452	0.562834	0.874694	0.24962	8.31958	0.716372	-0.578637	40S ribosomal protein S2 (RPS2) pseudogene
ENSG00000138363	ATIC	-0.134379	0.515446	0.854806	0.287817	3316.81	0.206616	-0.650381	5-aminoimidazole-4-carboxamide ribonucleotide formyltransferase/IMP cyclohydrolase [Source:HGNC Symbol;Acc:HGNC:794]
ENSG00000163512	AZI2	0.0880587	0.718677	0.928645	0.143466	1536.25	0.244453	0.360228	5-azacytidine induced 2 [Source:HGNC Symbol;Acc:HGNC:24002]
ENSG00000183624	HMCES	-0.2391	0.286679	0.730509	0.542604	1820.39	0.224415	-1.06544	5-hydroxymethylcytosine binding, ES cell specific [Source:HGNC Symbol;Acc:HGNC:24446]
ENSG00000179546	HTR1D	-0.695708	0.069192	0.544844	1.15994	40.6165	0.382854	-1.81716	5-hydroxytryptamine receptor 1D [Source:HGNC Symbol;Acc:HGNC:5289]
ENSG00000102468	HTR2A	-0.0846929	0.964019	0.993407	0.0159142	22.5681	1.87747	-0.0451102	5-hydroxytryptamine receptor 2A [Source:HGNC Symbol;Acc:HGNC:5293]
ENSG00000147246	HTR2C	0.377096	0.463883	0.832737	0.333591	21.4508	0.51483	0.732467	5-hydroxytryptamine receptor 2C [Source:HGNC Symbol;Acc:HGNC:5295]
ENSG00000166736	HTR3A	-0.733811	0.286141	0.730509	0.543421	10.476	0.687973	-1.06663	5-hydroxytryptamine receptor 3A [Source:HGNC Symbol;Acc:HGNC:5297]
ENSG00000158748	HTR6	-0.456276	0.618375	0.895784	0.208748	5.07383	0.915933	-0.498155	5-hydroxytryptamine receptor 6 [Source:HGNC Symbol;Acc:HGNC:5301]
ENSG00000148680	HTR7	-0.483997	0.242069	0.696954	0.616061	33.5206	0.413732	-1.16983	5-hydroxytryptamine receptor 7 [Source:HGNC Symbol;Acc:HGNC:5302]
ENSG00000183935	HTR7P1	0.267325	0.355953	0.771135	0.448607	130.691	0.289594	0.923104	5-hydroxytryptamine receptor 7 pseudogene 1 [Source:HGNC Symbol;Acc:HGNC:30411]
ENSG00000116984	MTR	0.601694	0.0246526	0.538065	1.60814	3380.36	0.2678	2.2468	5-methyltetrahydrofolate-homocysteine methyltransferase [Source:HGNC Symbol;Acc:HGNC:7468]
ENSG00000124275	MTRR	0.260953	0.275995	0.724153	0.559099	1407.44	0.239547	1.08936	5-methyltetrahydrofolate-homocysteine methyltransferase reductase [Source:HGNC Symbol;Acc:HGNC:7473]
ENSG00000178814	OPLAH	-1.16086	0.297447	0.736996	0.526591	4.4239	1.11415	-1.04192	5-oxoprolinase, ATP-hydrolysing [Source:HGNC Symbol;Acc:HGNC:8149]
ENSG00000175309	PHYKPL	-0.327886	0.205344	0.668432	0.687518	303.663	0.258897	-1.26647	5-phosphohydroxy-L-lysine phospho-lyase [Source:HGNC Symbol;Acc:HGNC:28249]
ENSG00000114127	XRN1	0.771895	0.0195891	0.538065	1.70798	1744.41	0.3307	2.33413	5'-3' exoribonuclease 1 [Source:HGNC Symbol;Acc:HGNC:30654]
ENSG00000088930	XRN2	0.336705	0.126966	0.598412	0.896313	4657.95	0.22062	1.52618	5'-3' exoribonuclease 2 [Source:HGNC Symbol;Acc:HGNC:12836]
ENSG00000023330	ALAS1	-0.104432	0.675569	0.915141	0.17033	685.415	0.249529	-0.418517	5'-aminolevulinate synthase 1 [Source:HGNC Symbol;Acc:HGNC:396]
ENSG00000178425	NT5DC1	0.214747	0.33871	0.760469	0.470172	885.36	0.224463	0.956717	5'-nucleotidase domain containing 1 [Source:HGNC Symbol;Acc:HGNC:21556]
ENSG00000168268	NT5DC2	-0.17207	0.551731	0.869646	0.258273	2289.47	0.289111	-0.595169	5'-nucleotidase domain containing 2 [Source:HGNC Symbol;Acc:HGNC:25717]
ENSG00000111696	NT5DC3	0.134487	0.60546	0.890516	0.217914	547.071	0.260349	0.516564	5'-nucleotidase domain containing 3 [Source:HGNC Symbol;Acc:HGNC:30826]
ENSG00000135318	NT5E	-0.43919	0.334302	0.756505	0.475861	27.9519	0.45489	-0.965485	5'-nucleotidase ecto [Source:HGNC Symbol;Acc:HGNC:8021]
ENSG00000116981	NT5C1A	-0.131535	0.806487	0.955404	0.0934026	19.31	0.536966	-0.24496	5'-nucleotidase, cytosolic IA [Source:HGNC Symbol;Acc:HGNC:17819]
ENSG00000076685	NT5C2	0.343518	0.154803	0.627719	0.810222	1746	0.241443	1.42277	5'-nucleotidase, cytosolic II [Source:HGNC Symbol;Acc:HGNC:8022]
ENSG00000122643	NT5C3A	0.0751221	0.762171	0.942738	0.117947	1068.61	0.248231	0.302631	5'-nucleotidase, cytosolic IIIA [Source:HGNC Symbol;Acc:HGNC:17820]
ENSG00000141698	NT5C3B	-0.216976	0.324335	0.753372	0.489006	3857.42	0.220149	-0.985588	5'-nucleotidase, cytosolic IIIB [Source:HGNC Symbol;Acc:HGNC:28300]
ENSG00000125458	NT5C	-0.709288	0.0540889	0.539088	1.26689	649.908	0.368247	-1.92612	5', 3'-nucleotidase, cytosolic [Source:HGNC Symbol;Acc:HGNC:17144]
ENSG00000205309	NT5M	-0.591722	0.182642	0.652595	0.738401	43.2855	0.444014	-1.33267	5',3'-nucleotidase, mitochondrial [Source:HGNC Symbol;Acc:HGNC:15769]
ENSG00000158571	PFKFB1	0.0805411	0.908823	0.979294	0.0415208	9.46231	0.703271	0.114523	6-phosphofructo-2-kinase/fructose-2,6-biphosphatase 1 [Source:HGNC Symbol;Acc:HGNC:8872]
ENSG00000123836	PFKFB2	0.176065	0.51845	0.856763	0.285293	281.727	0.272657	0.645736	6-phosphofructo-2-kinase/fructose-2,6-biphosphatase 2 [Source:HGNC Symbol;Acc:HGNC:8873]
ENSG00000170525	PFKFB3	0.0594595	0.800601	0.953034	0.0965838	551.433	0.235419	0.252569	6-phosphofructo-2-kinase/fructose-2,6-biphosphatase 3 [Source:HGNC Symbol;Acc:HGNC:8874]
ENSG00000114268	PFKFB4	-0.0979599	0.747556	0.937966	0.126357	138.557	0.304352	-0.321864	6-phosphofructo-2-kinase/fructose-2,6-biphosphatase 4 [Source:HGNC Symbol;Acc:HGNC:8875]
ENSG00000130313	PGLS	-0.647427	0.0493591	0.538065	1.30663	857.752	0.3294	-1.96548	6-phosphogluconolactonase [Source:HGNC Symbol;Acc:HGNC:8903]
ENSG00000150787	PTS	-0.38512	0.15352	0.626534	0.813836	733.594	0.269842	-1.42721	6-pyruvoyltetrahydropterin synthase [Source:HGNC Symbol;Acc:HGNC:9689]
ENSG00000218426		0.062133	0.849171	0.966687	0.0710047	188.141	0.326713	0.190176	60S ribosomal protein L27a (RPL27A) pseudogene
ENSG00000172893	DHCR7	-0.0254226	0.932524	0.984175	0.03034	1847.22	0.300256	-0.0846697	7-dehydrocholesterol reductase [Source:HGNC Symbol;Acc:HGNC:2860]
ENSG00000114026	OGG1	-0.300138	0.251333	0.703214	0.59975	376.726	0.261645	-1.14712	8-oxoguanine DNA glycosylase [Source:HGNC Symbol;Acc:HGNC:8125]
ENSG00000121057	AKAP1	0.119242	0.565292	0.87568	0.247728	2187.77	0.207377	0.575	A-kinase anchoring protein 1 [Source:HGNC Symbol;Acc:HGNC:367]
ENSG00000108599	AKAP10	0.481849	0.0504508	0.538065	1.29713	875.143	0.246329	1.95612	A-kinase anchoring protein 10 [Source:HGNC Symbol;Acc:HGNC:368]
ENSG00000023516	AKAP11	0.77662	0.0236426	0.538065	1.62631	1804.98	0.343199	2.26289	A-kinase anchoring protein 11 [Source:HGNC Symbol;Acc:HGNC:369]
ENSG00000131016	AKAP12	0.146025	0.554883	0.87145	0.255798	3214.67	0.247307	0.590458	A-kinase anchoring protein 12 [Source:HGNC Symbol;Acc:HGNC:370]
ENSG00000170776	AKAP13	0.542782	0.0451036	0.538065	1.34579	1712.19	0.270891	2.00369	A-kinase anchoring protein 13 [Source:HGNC Symbol;Acc:HGNC:371]
ENSG00000186471	AKAP14	-1.11344	0.333498	0.756246	0.476907	3.29442	1.15132	-0.967093	A-kinase anchoring protein 14 [Source:HGNC Symbol;Acc:HGNC:24061]
ENSG00000111254	AKAP3	0.216625	0.616834	0.895213	0.209832	50.2328	0.432952	0.500343	A-kinase anchoring protein 3 [Source:HGNC Symbol;Acc:HGNC:373]
ENSG00000179841	AKAP5	0.451365	0.133311	0.606879	0.875134	332.926	0.300675	1.50117	A-kinase anchoring protein 5 [Source:HGNC Symbol;Acc:HGNC:375]
ENSG00000151320	AKAP6	0.680236	0.0436438	0.538065	1.36008	74.973	0.337168	2.0175	A-kinase anchoring protein 6 [Source:HGNC Symbol;Acc:HGNC:376]
ENSG00000118507	AKAP7	0.101824	0.698857	0.923478	0.155612	520.483	0.263204	0.386864	A-kinase anchoring protein 7 [Source:HGNC Symbol;Acc:HGNC:377]
ENSG00000105127	AKAP8	0.0588491	0.814074	0.95701	0.0893361	855.877	0.250237	0.235174	A-kinase anchoring protein 8 [Source:HGNC Symbol;Acc:HGNC:378]
ENSG00000011243	AKAP8L	-0.290072	0.323507	0.753142	0.490116	1436.81	0.29381	-0.987276	A-kinase anchoring protein 8 like [Source:HGNC Symbol;Acc:HGNC:29857]
ENSG00000127914	AKAP9	0.258965	0.304983	0.739453	0.515724	3233.32	0.25245	1.02581	A-kinase anchoring protein 9 [Source:HGNC Symbol;Acc:HGNC:379]
ENSG00000166452	AKIP1	-0.216046	0.354037	0.769832	0.450951	571.264	0.233112	-0.926787	A-kinase interacting protein 1 [Source:HGNC Symbol;Acc:HGNC:1170]
ENSG00000078061	ARAF	-0.0793473	0.78428	0.948829	0.105529	842.085	0.289857	-0.273746	A-Raf proto-oncogene, serine/threonine kinase [Source:HGNC Symbol;Acc:HGNC:646]
ENSG00000268895	A1BG-AS1	0.0962247	0.777475	0.946796	0.109314	91.2901	0.340484	0.282611	A1BG antisense RNA 1 [Source:HGNC Symbol;Acc:HGNC:37133]
ENSG00000245105	A2M-AS1	-0.0650665	0.905918	0.978349	0.0429111	15.9604	0.55053	-0.118189	A2M antisense RNA 1 [Source:HGNC Symbol;Acc:HGNC:27057]
ENSG00000131043	AAR2	0.0348808	0.886749	0.974994	0.0521995	1213.17	0.244916	0.14242	AAR2 splicing factor [Source:HGNC Symbol;Acc:HGNC:15886]
ENSG00000063761	ADCK1	-0.182169	0.541728	0.86532	0.266218	120.499	0.29854	-0.610201	aarF domain containing kinase 1 [Source:HGNC Symbol;Acc:HGNC:19038]
ENSG00000133597	ADCK2	-0.433673	0.0856853	0.555024	1.06709	779.769	0.252339	-1.71861	aarF domain containing kinase 2 [Source:HGNC Symbol;Acc:HGNC:19039]
ENSG00000173137	ADCK5	-0.84	0.0273965	0.538065	1.5623	61.632	0.380811	-2.20582	aarF domain containing kinase 5 [Source:HGNC Symbol;Acc:HGNC:21738]
ENSG00000234969	AARSD1P1	0.174364	0.878772	0.973864	0.0561236	3.4766	1.14318	0.152526	AARSD1 pseudogene 1 [Source:HGNC Symbol;Acc:HGNC:54994]
ENSG00000274099	ABCB10P1	-0.271692	0.798214	0.952247	0.0978809	3.79168	1.06271	-0.25566	ABCB10 pseudogene 1 [Source:HGNC Symbol;Acc:HGNC:14114]
ENSG00000135541	AHI1	0.401623	0.114728	0.589063	0.940329	933.841	0.254628	1.57729	Abelson helper integration site 1 [Source:HGNC Symbol;Acc:HGNC:21575]
ENSG00000225969	ABHD11-AS1	-0.924873	0.355742	0.771135	0.448865	4.29406	1.00148	-0.923509	ABHD11 antisense RNA 1 (tail to tail) [Source:HGNC Symbol;Acc:HGNC:18289]
ENSG00000143994	ABHD1	-0.405432	0.357555	0.772241	0.446658	28.0659	0.44067	-0.920035	abhydrolase domain containing 1 [Source:HGNC Symbol;Acc:HGNC:17553]
ENSG00000144827	ABHD10	0.155061	0.550986	0.869556	0.258859	1776.94	0.260046	0.596283	abhydrolase domain containing 10, depalmitoylase [Source:HGNC Symbol;Acc:HGNC:25656]
ENSG00000106077	ABHD11	-0.343094	0.20286	0.66714	0.692803	317.174	0.269422	-1.27344	abhydrolase domain containing 11 [Source:HGNC Symbol;Acc:HGNC:16407]
ENSG00000100997	ABHD12	-0.121545	0.59448	0.88539	0.225863	1211.29	0.228315	-0.532355	abhydrolase domain containing 12, lysophospholipase [Source:HGNC Symbol;Acc:HGNC:15868]
ENSG00000139826	ABHD13	0.508818	0.0388811	0.538065	1.41026	652.508	0.246348	2.06544	abhydrolase domain containing 13 [Source:HGNC Symbol;Acc:HGNC:20293]
ENSG00000248487	ABHD14A	-0.622222	0.142998	0.615935	0.844669	45.6756	0.424807	-1.46472	abhydrolase domain containing 14A [Source:HGNC Symbol;Acc:HGNC:24538]
ENSG00000114779	ABHD14B	-0.291545	0.30269	0.73883	0.519002	242.264	0.282866	-1.03068	abhydrolase domain containing 14B [Source:HGNC Symbol;Acc:HGNC:28235]
ENSG00000168792	ABHD15	0.13873	0.552916	0.869893	0.257341	362.509	0.23379	0.593396	abhydrolase domain containing 15 [Source:HGNC Symbol;Acc:HGNC:26971]
ENSG00000204427	ABHD16A	-0.464577	0.510395	0.853769	0.292094	9.33891	0.705805	-0.658223	abhydrolase domain containing 16A, phospholipase [Source:HGNC Symbol;Acc:HGNC:13921]
ENSG00000129968	ABHD17A	-0.570026	0.120187	0.592716	0.920144	408.334	0.366814	-1.55399	abhydrolase domain containing 17A, depalmitoylase [Source:HGNC Symbol;Acc:HGNC:28756]
ENSG00000107362	ABHD17B	0.387658	0.106684	0.576809	0.971902	763.787	0.240292	1.61328	abhydrolase domain containing 17B, depalmitoylase [Source:HGNC Symbol;Acc:HGNC:24278]
ENSG00000136379	ABHD17C	0.0931264	0.673881	0.914114	0.171417	818.774	0.221294	0.420827	abhydrolase domain containing 17C, depalmitoylase [Source:HGNC Symbol;Acc:HGNC:26925]
ENSG00000164074	ABHD18	0.442379	0.105752	0.575644	0.975711	490.959	0.273481	1.61758	abhydrolase domain containing 18 [Source:HGNC Symbol;Acc:HGNC:26111]
ENSG00000140526	ABHD2	0.499011	0.0546361	0.539088	1.26252	2176.27	0.259664	1.92176	abhydrolase domain containing 2, acylglycerol lipase [Source:HGNC Symbol;Acc:HGNC:18717]
ENSG00000158201	ABHD3	-0.0348406	0.899131	0.977659	0.0461768	365.227	0.274858	-0.126759	abhydrolase domain containing 3, phospholipase [Source:HGNC Symbol;Acc:HGNC:18718]
ENSG00000100439	ABHD4	0.0490055	0.849194	0.966687	0.0709931	269.077	0.257724	0.190147	abhydrolase domain containing 4, N-acyl phospholipase B [Source:HGNC Symbol;Acc:HGNC:20154]
ENSG00000011198	ABHD5	0.153069	0.523137	0.859662	0.281385	681.021	0.239725	0.638517	abhydrolase domain containing 5, lysophosphatidic acid acyltransferase [Source:HGNC Symbol;Acc:HGNC:21396]
ENSG00000163686	ABHD6	-0.00818992	0.976791	0.995494	0.0101982	185.284	0.28152	-0.0290918	abhydrolase domain containing 6, acylglycerol lipase [Source:HGNC Symbol;Acc:HGNC:21398]
ENSG00000127220	ABHD8	-0.608278	0.105468	0.575644	0.976877	407.187	0.375735	-1.6189	abhydrolase domain containing 8 [Source:HGNC Symbol;Acc:HGNC:23759]
ENSG00000108798	ABI3	-0.819515	0.299989	0.737163	0.522895	8.19198	0.790688	-1.03646	ABI family member 3 [Source:HGNC Symbol;Acc:HGNC:29859]
ENSG00000154175	ABI3BP	0.82198	0.0630492	0.5401	1.20032	28.9265	0.4422	1.85884	ABI family member 3 binding protein [Source:HGNC Symbol;Acc:HGNC:17265]
ENSG00000136754	ABI1	0.313712	0.167069	0.639501	0.777103	1861.13	0.227051	1.38168	abl interactor 1 [Source:HGNC Symbol;Acc:HGNC:11320]
ENSG00000138443	ABI2	0.315997	0.192811	0.659445	0.714868	2569	0.242644	1.30231	abl interactor 2 [Source:HGNC Symbol;Acc:HGNC:24011]
ENSG00000097007	ABL1	0.265795	0.325718	0.753608	0.487158	2396.9	0.270453	0.982775	ABL proto-oncogene 1, non-receptor tyrosine kinase [Source:HGNC Symbol;Acc:HGNC:76]
ENSG00000143322	ABL2	0.456778	0.0594919	0.539088	1.22554	1672.03	0.242382	1.88454	ABL proto-oncogene 2, non-receptor tyrosine kinase [Source:HGNC Symbol;Acc:HGNC:77]
ENSG00000175164	ABO	-0.838692	0.352373	0.768804	0.452998	5.24034	0.901822	-0.929997	ABO, alpha 1-3-N-acetylgalactosaminyltransferase and alpha 1-3-galactosyltransferase [Source:HGNC Symbol;Acc:HGNC:79]
ENSG00000159842	ABR	0.108757	0.670273	0.912771	0.173748	1639.34	0.255435	0.425773	ABR activator of RhoGEF and GTPase [Source:HGNC Symbol;Acc:HGNC:81]
ENSG00000146386	ABRACL	-0.176997	0.529708	0.861507	0.275964	1348.2	0.28164	-0.628452	ABRA C-terminal like [Source:HGNC Symbol;Acc:HGNC:21230]
ENSG00000163322	ABRAXAS1	0.416681	0.147814	0.621186	0.830284	549.442	0.287903	1.4473	abraxas 1, BRCA1 A complex subunit [Source:HGNC Symbol;Acc:HGNC:25829]
ENSG00000165660	ABRAXAS2	0.405825	0.0922808	0.56097	1.03489	989.715	0.241062	1.68349	abraxas 2, BRISC complex subunit [Source:HGNC Symbol;Acc:HGNC:28975]
ENSG00000233585	ACAA2P1	0.464769	0.552413	0.869646	0.257736	7.16332	0.782243	0.594149	ACAA2 pseudogene 1 [Source:HGNC Symbol;Acc:HGNC:55880]
ENSG00000287110	ACAD9-DT	0.565652	0.52987	0.861507	0.275831	6.25963	0.900427	0.628204	ACAD9 divergent transcript [Source:HGNC Symbol;Acc:HGNC:56086]
ENSG00000102977	ACD	-0.556182	0.0914228	0.559326	1.03895	289.165	0.329503	-1.68794	ACD shelterin complex subunit and telomerase recruitment factor [Source:HGNC Symbol;Acc:HGNC:25070]
ENSG00000081760	AACS	-0.192603	0.425718	0.812458	0.370878	787.381	0.241799	-0.79654	acetoacetyl-CoA synthetase [Source:HGNC Symbol;Acc:HGNC:21298]
ENSG00000075239	ACAT1	0.107434	0.636097	0.90056	0.196477	3108.85	0.227056	0.473163	acetyl-CoA acetyltransferase 1 [Source:HGNC Symbol;Acc:HGNC:93]
ENSG00000120437	ACAT2	-0.200946	0.393526	0.79331	0.405027	3115.91	0.235509	-0.853241	acetyl-CoA acetyltransferase 2 [Source:HGNC Symbol;Acc:HGNC:94]
ENSG00000060971	ACAA1	-0.341791	0.239055	0.694705	0.621501	366.286	0.290305	-1.17735	acetyl-CoA acyltransferase 1 [Source:HGNC Symbol;Acc:HGNC:82]
ENSG00000167315	ACAA2	-0.0707989	0.754052	0.93962	0.122599	1154.44	0.225977	-0.313301	acetyl-CoA acyltransferase 2 [Source:HGNC Symbol;Acc:HGNC:83]
ENSG00000278540	ACACA	0.495407	0.095911	0.56507	1.01813	2636.07	0.297541	1.66501	acetyl-CoA carboxylase alpha [Source:HGNC Symbol;Acc:HGNC:84]
ENSG00000076555	ACACB	0.211507	0.455812	0.82917	0.341214	373.2	0.283613	0.745761	acetyl-CoA carboxylase beta [Source:HGNC Symbol;Acc:HGNC:85]
ENSG00000087085	ACHE	-0.4589	0.28478	0.729925	0.54549	59.8373	0.429022	-1.06964	acetylcholinesterase (Cartwright blood group) [Source:HGNC Symbol;Acc:HGNC:108]
ENSG00000143727	ACP1	-0.0344653	0.876916	0.973502	0.0570421	4742.98	0.222529	-0.15488	acid phosphatase 1 [Source:HGNC Symbol;Acc:HGNC:122]
ENSG00000225486		-0.277385	0.815462	0.95737	0.0885964	3.20183	1.18853	-0.233386	acid phosphatase 1, soluble (ACP1) pseudogene
ENSG00000134575	ACP2	-0.239107	0.38702	0.789865	0.412267	743.688	0.276413	-0.865035	acid phosphatase 2, lysosomal [Source:HGNC Symbol;Acc:HGNC:123]
ENSG00000014257	ACP3	0.041829	0.926507	0.982972	0.0331511	24.5742	0.45348	0.0922399	acid phosphatase 3 [Source:HGNC Symbol;Acc:HGNC:125]
ENSG00000102575	ACP5	-1.60265	0.0522178	0.539088	1.28218	7.44944	0.825539	-1.94133	acid phosphatase 5, tartrate resistant [Source:HGNC Symbol;Acc:HGNC:124]
ENSG00000162836	ACP6	-0.0831079	0.715166	0.927498	0.145593	511.505	0.227738	-0.364927	acid phosphatase 6, lysophosphatidic [Source:HGNC Symbol;Acc:HGNC:29609]
ENSG00000110881	ASIC1	0.171883	0.517838	0.856203	0.285806	810.505	0.265792	0.646682	acid sensing ion channel subunit 1 [Source:HGNC Symbol;Acc:HGNC:100]
ENSG00000213199	ASIC3	-1.31457	0.0822019	0.547313	1.08512	8.52988	0.756348	-1.73805	acid sensing ion channel subunit 3 [Source:HGNC Symbol;Acc:HGNC:101]
ENSG00000140350	ANP32A	0.0378953	0.877865	0.973762	0.0565721	8100.92	0.246593	0.153676	acidic nuclear phosphoprotein 32 family member A [Source:HGNC Symbol;Acc:HGNC:13233]
ENSG00000259516	ANP32AP1	0.0612668	0.926974	0.982972	0.0329325	14.5551	0.668466	0.0916528	acidic nuclear phosphoprotein 32 family member A pseudogene 1 [Source:HGNC Symbol;Acc:HGNC:42949]
ENSG00000136938	ANP32B	-0.214966	0.447341	0.825634	0.349362	8746.47	0.282904	-0.759856	acidic nuclear phosphoprotein 32 family member B [Source:HGNC Symbol;Acc:HGNC:16677]
ENSG00000259790	ANP32BP1	0.879795	0.296643	0.736343	0.527766	6.52223	0.84299	1.04366	acidic nuclear phosphoprotein 32 family member B pseudogene 1 [Source:HGNC Symbol;Acc:HGNC:24267]
ENSG00000248546	ANP32C	-0.182982	0.858817	0.969753	0.0660996	4.54694	1.02868	-0.177881	acidic nuclear phosphoprotein 32 family member C [Source:HGNC Symbol;Acc:HGNC:16675]
ENSG00000143401	ANP32E	0.452991	0.0716739	0.54493	1.14464	8430.42	0.251496	1.80118	acidic nuclear phosphoprotein 32 family member E [Source:HGNC Symbol;Acc:HGNC:16673]
ENSG00000146476	ARMT1	0.134898	0.644002	0.903973	0.191113	1458.73	0.291917	0.46211	acidic residue methyltransferase 1 [Source:HGNC Symbol;Acc:HGNC:17872]
ENSG00000182551	ADI1	-0.324426	0.149985	0.623539	0.823952	2597.97	0.225361	-1.43958	acireductone dioxygenase 1 [Source:HGNC Symbol;Acc:HGNC:30576]
ENSG00000122729	ACO1	0.278096	0.213517	0.675666	0.670568	1188.82	0.223558	1.24395	aconitase 1 [Source:HGNC Symbol;Acc:HGNC:117]
ENSG00000100412	ACO2	-0.00750904	0.978066	0.995494	0.00963173	1857.25	0.273122	-0.0274933	aconitase 2 [Source:HGNC Symbol;Acc:HGNC:118]
ENSG00000204581	ACOXL-AS1	-0.308014	0.657527	0.908628	0.182086	9.24037	0.694773	-0.44333	ACOXL antisense RNA 1 [Source:HGNC Symbol;Acc:HGNC:41112]
ENSG00000100312	ACR	0.842281	0.426106	0.812477	0.370482	3.84835	1.05831	0.795872	acrosin [Source:HGNC Symbol;Acc:HGNC:126]
ENSG00000213763	ACTBP2	0.221232	0.805502	0.955404	0.0939332	5.04565	0.898467	0.246232	ACTB pseudogene 2 [Source:HGNC Symbol;Acc:HGNC:135]
ENSG00000107796	ACTA2	0.0352019	0.8946	0.976518	0.0483712	633.239	0.265703	0.132486	actin alpha 2, smooth muscle [Source:HGNC Symbol;Acc:HGNC:130]
ENSG00000159251	ACTC1	-0.276323	0.736723	0.934742	0.132696	7.00384	0.82191	-0.336196	actin alpha cardiac muscle 1 [Source:HGNC Symbol;Acc:HGNC:143]
ENSG00000075624	ACTB	-0.304541	0.205052	0.668432	0.688137	41098.7	0.240309	-1.26729	actin beta [Source:HGNC Symbol;Acc:HGNC:132]
ENSG00000169067	ACTBL2	0.120304	0.711213	0.926532	0.148	62.7032	0.324945	0.370228	actin beta like 2 [Source:HGNC Symbol;Acc:HGNC:17780]
ENSG00000099204	ABLIM1	0.397372	0.155519	0.628524	0.808216	3000.82	0.27978	1.4203	actin binding LIM protein 1 [Source:HGNC Symbol;Acc:HGNC:78]
ENSG00000163995	ABLIM2	-0.238923	0.495581	0.845702	0.304886	62.5501	0.350606	-0.68146	actin binding LIM protein family member 2 [Source:HGNC Symbol;Acc:HGNC:19195]
ENSG00000173210	ABLIM3	-0.169445	0.622982	0.896717	0.205525	71.7769	0.344661	-0.491629	actin binding LIM protein family member 3 [Source:HGNC Symbol;Acc:HGNC:29132]
ENSG00000119328	ABITRAM	0.375176	0.132299	0.605559	0.878442	872.433	0.249271	1.5051	actin binding transcription modulator [Source:HGNC Symbol;Acc:HGNC:1364]
ENSG00000196526	AFAP1	0.399781	0.179033	0.649663	0.747066	623.267	0.297515	1.34374	actin filament associated protein 1 [Source:HGNC Symbol;Acc:HGNC:24017]
ENSG00000157510	AFAP1L1	-0.365392	0.191823	0.658996	0.7171	164.211	0.27995	-1.30521	actin filament associated protein 1 like 1 [Source:HGNC Symbol;Acc:HGNC:26714]
ENSG00000169129	AFAP1L2	-0.696805	0.0419265	0.538065	1.37751	65.5155	0.342537	-2.03425	actin filament associated protein 1 like 2 [Source:HGNC Symbol;Acc:HGNC:25901]
ENSG00000184009	ACTG1	-0.235571	0.31096	0.743258	0.507296	54081.5	0.232499	-1.01321	actin gamma 1 [Source:HGNC Symbol;Acc:HGNC:144]
ENSG00000178631	ACTG1P1	-0.0210433	0.982496	0.996487	0.00766926	4.58295	0.959132	-0.0219399	actin gamma 1 pseudogene 1 [Source:HGNC Symbol;Acc:HGNC:146]
ENSG00000259315	ACTG1P17	-0.652415	0.441348	0.823156	0.355218	6.11755	0.847383	-0.769918	actin gamma 1 pseudogene 17 [Source:HGNC Symbol;Acc:HGNC:51497]
ENSG00000241547	ACTG1P20	-0.288036	0.71608	0.927757	0.145039	6.7728	0.791954	-0.363703	actin gamma 1 pseudogene 20 [Source:HGNC Symbol;Acc:HGNC:51500]
ENSG00000234996	ACTG1P25	-0.00869668	0.985799	0.997366	0.0062117	20.448	0.488593	-0.0177995	actin gamma 1 pseudogene 25 [Source:HGNC Symbol;Acc:HGNC:54872]
ENSG00000136518	ACTL6A	0.186121	0.386761	0.789725	0.412557	2624.45	0.215043	0.865506	actin like 6A [Source:HGNC Symbol;Acc:HGNC:24124]
ENSG00000117148	ACTL8	-0.63236	0.543228	0.865725	0.265017	4.91466	1.04017	-0.607938	actin like 8 [Source:HGNC Symbol;Acc:HGNC:24018]
ENSG00000131966	ACTR10	-0.0193448	0.940834	0.98701	0.0264871	1893.46	0.260635	-0.0742218	actin related protein 10 [Source:HGNC Symbol;Acc:HGNC:17372]
ENSG00000138107	ACTR1A	-0.076349	0.744491	0.937014	0.128141	3904.62	0.234263	-0.325912	actin related protein 1A [Source:HGNC Symbol;Acc:HGNC:167]
ENSG00000115073	ACTR1B	-0.371624	0.139894	0.611968	0.8542	844.192	0.251746	-1.47619	actin related protein 1B [Source:HGNC Symbol;Acc:HGNC:168]
ENSG00000138071	ACTR2	0.524527	0.0461889	0.538065	1.33546	11913.3	0.263097	1.99366	actin related protein 2 [Source:HGNC Symbol;Acc:HGNC:169]
ENSG00000242498	ARPIN	0.0397808	0.846527	0.96596	0.0723593	1581.34	0.20553	0.193552	actin related protein 2/3 complex inhibitor [Source:HGNC Symbol;Acc:HGNC:28782]
ENSG00000241685	ARPC1A	-0.439203	0.137468	0.611272	0.861799	1218.29	0.295702	-1.48529	actin related protein 2/3 complex subunit 1A [Source:HGNC Symbol;Acc:HGNC:703]
ENSG00000130429	ARPC1B	-0.873245	0.0456498	0.538065	1.34056	46.073	0.436925	-1.99862	actin related protein 2/3 complex subunit 1B [Source:HGNC Symbol;Acc:HGNC:704]
ENSG00000163466	ARPC2	-0.171907	0.426712	0.812492	0.369865	5378.24	0.216281	-0.794831	actin related protein 2/3 complex subunit 2 [Source:HGNC Symbol;Acc:HGNC:705]
ENSG00000111229	ARPC3	-0.0742536	0.774182	0.946287	0.111157	3596.21	0.258806	-0.286909	actin related protein 2/3 complex subunit 3 [Source:HGNC Symbol;Acc:HGNC:706]
ENSG00000256745	ARPC3P3	-0.322865	0.718188	0.928519	0.143762	5.98119	0.894659	-0.360881	actin related protein 2/3 complex subunit 3 pseudogene 3 [Source:HGNC Symbol;Acc:HGNC:39432]
ENSG00000241553	ARPC4	-0.657149	0.0181758	0.538065	1.74051	792.705	0.278215	-2.36202	actin related protein 2/3 complex subunit 4 [Source:HGNC Symbol;Acc:HGNC:707]
ENSG00000162704	ARPC5	0.0112013	0.962855	0.992875	0.0164392	4717.04	0.24052	0.0465713	actin related protein 2/3 complex subunit 5 [Source:HGNC Symbol;Acc:HGNC:708]
ENSG00000136950	ARPC5L	-0.230062	0.313393	0.745408	0.50391	1383.49	0.228207	-1.00813	actin related protein 2/3 complex subunit 5 like [Source:HGNC Symbol;Acc:HGNC:23366]
ENSG00000115091	ACTR3	0.24186	0.312861	0.74491	0.504649	5504.28	0.239647	1.00924	actin related protein 3 [Source:HGNC Symbol;Acc:HGNC:170]
ENSG00000133627	ACTR3B	-0.107967	0.66246	0.909591	0.17884	217.938	0.247337	-0.43652	actin related protein 3B [Source:HGNC Symbol;Acc:HGNC:17256]
ENSG00000106526	ACTR3C	0.057741	0.891143	0.976211	0.0500526	31.4239	0.421905	0.136858	actin related protein 3C [Source:HGNC Symbol;Acc:HGNC:37282]
ENSG00000101442	ACTR5	-0.108889	0.681104	0.918154	0.166786	280.365	0.264964	-0.410957	actin related protein 5 [Source:HGNC Symbol;Acc:HGNC:14671]
ENSG00000075089	ACTR6	0.206101	0.495529	0.845702	0.30493	1326.62	0.302405	0.681541	actin related protein 6 [Source:HGNC Symbol;Acc:HGNC:24025]
ENSG00000113812	ACTR8	0.362472	0.145643	0.619263	0.83671	688.211	0.249105	1.45509	actin related protein 8 [Source:HGNC Symbol;Acc:HGNC:14672]
ENSG00000184378	ACTRT3	-0.191629	0.575588	0.879855	0.239888	54.7721	0.342293	-0.559841	actin related protein T3 [Source:HGNC Symbol;Acc:HGNC:24022]
ENSG00000072110	ACTN1	-0.082916	0.752032	0.938939	0.123764	1778.72	0.262425	-0.315961	actinin alpha 1 [Source:HGNC Symbol;Acc:HGNC:163]
ENSG00000077522	ACTN2	-0.189952	0.498547	0.847207	0.302294	109.261	0.280671	-0.676778	actinin alpha 2 [Source:HGNC Symbol;Acc:HGNC:164]
ENSG00000130402	ACTN4	-0.158114	0.555376	0.871675	0.255413	3746.85	0.268115	-0.589724	actinin alpha 4 [Source:HGNC Symbol;Acc:HGNC:166]
ENSG00000170017	ALCAM	0.536574	0.0332371	0.538065	1.47838	3675.14	0.252006	2.12921	activated leukocyte cell adhesion molecule [Source:HGNC Symbol;Acc:HGNC:400]
ENSG00000138303	ASCC1	0.16757	0.457607	0.829442	0.339508	1042.34	0.225594	0.742793	activating signal cointegrator 1 complex subunit 1 [Source:HGNC Symbol;Acc:HGNC:24268]
ENSG00000100325	ASCC2	-0.060617	0.816575	0.95774	0.0880041	1607.21	0.261333	-0.231953	activating signal cointegrator 1 complex subunit 2 [Source:HGNC Symbol;Acc:HGNC:24103]
ENSG00000112249	ASCC3	0.676193	0.0165442	0.538065	1.78135	4266.94	0.282137	2.39668	activating signal cointegrator 1 complex subunit 3 [Source:HGNC Symbol;Acc:HGNC:18697]
ENSG00000123268	ATF1	0.182784	0.456252	0.829178	0.340795	1321.3	0.245336	0.745033	activating transcription factor 1 [Source:HGNC Symbol;Acc:HGNC:783]
ENSG00000115966	ATF2	0.350247	0.207614	0.669344	0.682744	1058.67	0.277939	1.26015	activating transcription factor 2 [Source:HGNC Symbol;Acc:HGNC:784]
ENSG00000162772	ATF3	0.0746979	0.727072	0.930902	0.138423	1437.97	0.21402	0.349023	activating transcription factor 3 [Source:HGNC Symbol;Acc:HGNC:785]
ENSG00000128272	ATF4	-0.459377	0.0854155	0.554368	1.06846	5553.35	0.267065	-1.72009	activating transcription factor 4 [Source:HGNC Symbol;Acc:HGNC:786]
ENSG00000169136	ATF5	-0.357673	0.263673	0.714204	0.578934	570.814	0.319994	-1.11775	activating transcription factor 5 [Source:HGNC Symbol;Acc:HGNC:790]
ENSG00000118217	ATF6	0.398886	0.092049	0.560347	1.03598	2224.37	0.236772	1.68469	activating transcription factor 6 [Source:HGNC Symbol;Acc:HGNC:791]
ENSG00000213676	ATF6B	0.0515172	0.85578	0.96881	0.0676381	963.164	0.283452	0.181749	activating transcription factor 6 beta [Source:HGNC Symbol;Acc:HGNC:2349]
ENSG00000170653	ATF7	0.405236	0.122324	0.594381	0.912487	626.572	0.262273	1.54509	activating transcription factor 7 [Source:HGNC Symbol;Acc:HGNC:792]
ENSG00000171681	ATF7IP	0.691139	0.0203229	0.538065	1.69201	3467.8	0.297862	2.32033	activating transcription factor 7 interacting protein [Source:HGNC Symbol;Acc:HGNC:20092]
ENSG00000166669	ATF7IP2	0.160381	0.536172	0.862915	0.270696	482.895	0.259259	0.618612	activating transcription factor 7 interacting protein 2 [Source:HGNC Symbol;Acc:HGNC:20397]
ENSG00000146109	ABT1	-0.298874	0.204261	0.668432	0.689814	1233.38	0.235426	-1.2695	activator of basal transcription 1 [Source:HGNC Symbol;Acc:HGNC:17369]
ENSG00000100591	AHSA1	-0.0166225	0.941732	0.98701	0.0260728	2906.98	0.227414	-0.0730936	activator of HSP90 ATPase activity 1 [Source:HGNC Symbol;Acc:HGNC:1189]
ENSG00000173209	AHSA2P	-0.0305259	0.903949	0.977971	0.0438561	546.924	0.252961	-0.120674	activator of HSP90 ATPase homolog 2, pseudogene [Source:HGNC Symbol;Acc:HGNC:20437]
ENSG00000158321	AUTS2	0.162594	0.48606	0.840825	0.31331	1102.18	0.233414	0.69659	activator of transcription and developmental regulator AUTS2 [Source:HGNC Symbol;Acc:HGNC:14262]
ENSG00000139567	ACVRL1	-0.590309	0.0584056	0.539088	1.23355	142.361	0.311897	-1.89264	activin A receptor like type 1 [Source:HGNC Symbol;Acc:HGNC:175]
ENSG00000115170	ACVR1	0.0459058	0.843179	0.964904	0.0740803	356.392	0.232048	0.197829	activin A receptor type 1 [Source:HGNC Symbol;Acc:HGNC:171]
ENSG00000135503	ACVR1B	0.315986	0.155254	0.6282	0.808957	1508.22	0.222335	1.42122	activin A receptor type 1B [Source:HGNC Symbol;Acc:HGNC:172]
ENSG00000123612	ACVR1C	0.472557	0.136979	0.611258	0.863345	282.791	0.317764	1.48713	activin A receptor type 1C [Source:HGNC Symbol;Acc:HGNC:18123]
ENSG00000121989	ACVR2A	0.236901	0.332997	0.756246	0.477559	476.531	0.244709	0.968094	activin A receptor type 2A [Source:HGNC Symbol;Acc:HGNC:173]
ENSG00000114739	ACVR2B	0.652673	0.0193781	0.538065	1.71269	2169.18	0.279138	2.33818	activin A receptor type 2B [Source:HGNC Symbol;Acc:HGNC:174]
ENSG00000101126	ADNP	0.4714	0.0609008	0.539088	1.21538	4397.42	0.251518	1.87421	activity dependent neuroprotector homeobox [Source:HGNC Symbol;Acc:HGNC:15766]
ENSG00000198576	ARC	-0.609728	0.238524	0.694586	0.622467	64.1585	0.517296	-1.17868	activity regulated cytoskeleton associated protein [Source:HGNC Symbol;Acc:HGNC:648]
ENSG00000229589	ACVR2B-AS1	0.0927852	0.820337	0.958592	0.0860076	41.0109	0.408545	0.227111	ACVR2B antisense RNA 1 [Source:HGNC Symbol;Acc:HGNC:44161]
ENSG00000182827	ACBD3	0.275171	0.243432	0.697087	0.613623	2407.77	0.235904	1.16645	acyl-CoA binding domain containing 3 [Source:HGNC Symbol;Acc:HGNC:15453]
ENSG00000181513	ACBD4	-0.219993	0.464449	0.833293	0.333062	196.3	0.300726	-0.73154	acyl-CoA binding domain containing 4 [Source:HGNC Symbol;Acc:HGNC:23337]
ENSG00000107897	ACBD5	0.465041	0.0666278	0.542533	1.17634	1605.82	0.253542	1.83418	acyl-CoA binding domain containing 5 [Source:HGNC Symbol;Acc:HGNC:23338]
ENSG00000230124	ACBD6	-0.253851	0.298589	0.736996	0.524926	1966.77	0.244213	-1.03946	acyl-CoA binding domain containing 6 [Source:HGNC Symbol;Acc:HGNC:23339]
ENSG00000176244	ACBD7	-0.059838	0.797563	0.952247	0.0982352	545.355	0.233284	-0.256503	acyl-CoA binding domain containing 7 [Source:HGNC Symbol;Acc:HGNC:17715]
ENSG00000111271	ACAD10	-0.0409707	0.875199	0.972956	0.0578929	382.965	0.260864	-0.157058	acyl-CoA dehydrogenase family member 10 [Source:HGNC Symbol;Acc:HGNC:21597]
ENSG00000240303	ACAD11	-0.0893739	0.840983	0.964244	0.0752129	53.4643	0.445452	-0.200637	acyl-CoA dehydrogenase family member 11 [Source:HGNC Symbol;Acc:HGNC:30211]
ENSG00000151498	ACAD8	-0.0830637	0.730327	0.932572	0.136483	281.332	0.24098	-0.344691	acyl-CoA dehydrogenase family member 8 [Source:HGNC Symbol;Acc:HGNC:87]
ENSG00000177646	ACAD9	-0.0906414	0.67272	0.913827	0.172166	1305.29	0.214577	-0.422419	acyl-CoA dehydrogenase family member 9 [Source:HGNC Symbol;Acc:HGNC:21497]
ENSG00000115361	ACADL	0.280844	0.342405	0.763616	0.46546	140.967	0.295805	0.949425	acyl-CoA dehydrogenase long chain [Source:HGNC Symbol;Acc:HGNC:88]
ENSG00000117054	ACADM	0.33709	0.204791	0.668432	0.688689	1625.19	0.26584	1.26802	acyl-CoA dehydrogenase medium chain [Source:HGNC Symbol;Acc:HGNC:89]
ENSG00000122971	ACADS	-0.574296	0.0940158	0.56287	1.0268	167.557	0.342948	-1.67458	acyl-CoA dehydrogenase short chain [Source:HGNC Symbol;Acc:HGNC:90]
ENSG00000196177	ACADSB	0.6349	0.0178585	0.538065	1.74815	1919.89	0.268056	2.36854	acyl-CoA dehydrogenase short/branched chain [Source:HGNC Symbol;Acc:HGNC:91]
ENSG00000072778	ACADVL	-0.324395	0.225136	0.686001	0.647554	2070.43	0.267436	-1.21298	acyl-CoA dehydrogenase very long chain [Source:HGNC Symbol;Acc:HGNC:92]
ENSG00000161533	ACOX1	0.155931	0.480192	0.839056	0.318585	1283.96	0.220867	0.705993	acyl-CoA oxidase 1 [Source:HGNC Symbol;Acc:HGNC:119]
ENSG00000168306	ACOX2	-0.0628279	0.903905	0.977971	0.0438774	17.5859	0.520398	-0.12073	acyl-CoA oxidase 2 [Source:HGNC Symbol;Acc:HGNC:120]
ENSG00000087008	ACOX3	0.0610278	0.830615	0.961445	0.0806001	218.972	0.285293	0.213913	acyl-CoA oxidase 3, pristanoyl [Source:HGNC Symbol;Acc:HGNC:121]
ENSG00000153093	ACOXL	-0.926144	0.103587	0.573983	0.984695	15.13	0.568987	-1.62771	acyl-CoA oxidase like [Source:HGNC Symbol;Acc:HGNC:25621]
ENSG00000103740	ACSBG1	-0.993821	0.00898798	0.538065	2.04634	48.7186	0.380408	-2.61251	acyl-CoA synthetase bubblegum family member 1 [Source:HGNC Symbol;Acc:HGNC:29567]
ENSG00000167107	ACSF2	-0.385754	0.137904	0.611272	0.860424	440.206	0.260005	-1.48364	acyl-CoA synthetase family member 2 [Source:HGNC Symbol;Acc:HGNC:26101]
ENSG00000176715	ACSF3	-0.293475	0.299346	0.737163	0.523826	405.974	0.282776	-1.03784	acyl-CoA synthetase family member 3 [Source:HGNC Symbol;Acc:HGNC:27288]
ENSG00000151726	ACSL1	0.400028	0.0870457	0.555778	1.06025	1419.96	0.233772	1.71119	acyl-CoA synthetase long chain family member 1 [Source:HGNC Symbol;Acc:HGNC:3569]
ENSG00000123983	ACSL3	0.337672	0.158761	0.633512	0.799256	4084.16	0.239611	1.40925	acyl-CoA synthetase long chain family member 3 [Source:HGNC Symbol;Acc:HGNC:3570]
ENSG00000068366	ACSL4	0.502107	0.0586316	0.539088	1.23187	1974.69	0.265532	1.89095	acyl-CoA synthetase long chain family member 4 [Source:HGNC Symbol;Acc:HGNC:3571]
ENSG00000197142	ACSL5	-0.0681715	0.926168	0.98293	0.0333103	8.09819	0.735658	-0.0926674	acyl-CoA synthetase long chain family member 5 [Source:HGNC Symbol;Acc:HGNC:16526]
ENSG00000164398	ACSL6	0.835943	0.0827613	0.548628	1.08217	22.3272	0.481843	1.73488	acyl-CoA synthetase long chain family member 6 [Source:HGNC Symbol;Acc:HGNC:16496]
ENSG00000005187	ACSM3	-0.0216176	0.937493	0.985808	0.0280321	155.325	0.275659	-0.0784216	acyl-CoA synthetase medium chain family member 3 [Source:HGNC Symbol;Acc:HGNC:10522]
ENSG00000154930	ACSS1	0.154938	0.534923	0.862866	0.271709	362.063	0.249695	0.620509	acyl-CoA synthetase short chain family member 1 [Source:HGNC Symbol;Acc:HGNC:16091]
ENSG00000131069	ACSS2	0.101354	0.665951	0.910644	0.176558	507.791	0.234772	0.431711	acyl-CoA synthetase short chain family member 2 [Source:HGNC Symbol;Acc:HGNC:15814]
ENSG00000111058	ACSS3	0.380968	0.140966	0.612423	0.850885	697.528	0.258774	1.4722	acyl-CoA synthetase short chain family member 3 [Source:HGNC Symbol;Acc:HGNC:24723]
ENSG00000184227	ACOT1	-0.617246	0.226444	0.686938	0.64504	25.7804	0.510302	-1.20957	acyl-CoA thioesterase 1 [Source:HGNC Symbol;Acc:HGNC:33128]
ENSG00000162390	ACOT11	-0.535669	0.124436	0.595962	0.905055	89.9382	0.348648	-1.53642	acyl-CoA thioesterase 11 [Source:HGNC Symbol;Acc:HGNC:18156]
ENSG00000112304	ACOT13	-0.0435794	0.860242	0.969753	0.0653796	906.197	0.247517	-0.176067	acyl-CoA thioesterase 13 [Source:HGNC Symbol;Acc:HGNC:20999]
ENSG00000119673	ACOT2	-0.352398	0.263192	0.714024	0.579727	126.693	0.314956	-1.11888	acyl-CoA thioesterase 2 [Source:HGNC Symbol;Acc:HGNC:18431]
ENSG00000097021	ACOT7	-0.407866	0.125128	0.596775	0.902647	1978.64	0.265953	-1.5336	acyl-CoA thioesterase 7 [Source:HGNC Symbol;Acc:HGNC:24157]
ENSG00000101473	ACOT8	-0.958432	0.00118454	0.538065	2.92645	309.255	0.295577	-3.24258	acyl-CoA thioesterase 8 [Source:HGNC Symbol;Acc:HGNC:15919]
ENSG00000123130	ACOT9	-0.160345	0.450892	0.827215	0.345927	7071.95	0.212679	-0.753928	acyl-CoA thioesterase 9 [Source:HGNC Symbol;Acc:HGNC:17152]
ENSG00000164062	APEH	-0.40023	0.136668	0.611066	0.864332	1342.85	0.268915	-1.48831	acylaminoacyl-peptide hydrolase [Source:HGNC Symbol;Acc:HGNC:586]
ENSG00000006530	AGK	0.195476	0.380897	0.786823	0.419192	1197.15	0.223084	0.876245	acylglycerol kinase [Source:HGNC Symbol;Acc:HGNC:21869]
ENSG00000119640	ACYP1	-0.224182	0.461494	0.831719	0.335834	318.2	0.304434	-0.736388	acylphosphatase 1 [Source:HGNC Symbol;Acc:HGNC:179]
ENSG00000170634	ACYP2	-0.250283	0.460007	0.830982	0.337236	106.188	0.338754	-0.738836	acylphosphatase 2 [Source:HGNC Symbol;Acc:HGNC:180]
ENSG00000137845	ADAM10	0.569651	0.0321578	0.538065	1.49271	3168.28	0.265888	2.14244	ADAM metallopeptidase domain 10 [Source:HGNC Symbol;Acc:HGNC:188]
ENSG00000073670	ADAM11	0.118525	0.701888	0.923956	0.153732	317.617	0.309647	0.382773	ADAM metallopeptidase domain 11 [Source:HGNC Symbol;Acc:HGNC:189]
ENSG00000148848	ADAM12	0.00673283	0.988134	0.997746	0.00518437	42.6254	0.452689	0.014873	ADAM metallopeptidase domain 12 [Source:HGNC Symbol;Acc:HGNC:190]
ENSG00000143537	ADAM15	-0.55537	0.0810212	0.546989	1.0914	857.447	0.318302	-1.74479	ADAM metallopeptidase domain 15 [Source:HGNC Symbol;Acc:HGNC:193]
ENSG00000151694	ADAM17	0.363369	0.101724	0.572234	0.992579	1347.81	0.222033	1.63655	ADAM metallopeptidase domain 17 [Source:HGNC Symbol;Acc:HGNC:195]
ENSG00000135074	ADAM19	0.263155	0.308955	0.742413	0.510105	616.556	0.25865	1.01742	ADAM metallopeptidase domain 19 [Source:HGNC Symbol;Acc:HGNC:197]
ENSG00000274330		0.671251	0.144487	0.617831	0.840171	28.0347	0.459987	1.45928	ADAM metallopeptidase domain 20 (ADAM20) pseudogene
ENSG00000139985	ADAM21	-0.265535	0.705879	0.925363	0.15127	11.3711	0.703597	-0.377397	ADAM metallopeptidase domain 21 [Source:HGNC Symbol;Acc:HGNC:200]
ENSG00000008277	ADAM22	0.839858	0.00883672	0.538065	2.05371	558.058	0.320764	2.61831	ADAM metallopeptidase domain 22 [Source:HGNC Symbol;Acc:HGNC:201]
ENSG00000114948	ADAM23	0.371177	0.132766	0.606123	0.876912	813.006	0.246911	1.50328	ADAM metallopeptidase domain 23 [Source:HGNC Symbol;Acc:HGNC:202]
ENSG00000214607	ADAM24P	0.753231	0.411228	0.803556	0.385917	5.0745	0.916635	0.821734	ADAM metallopeptidase domain 24, pseudogene [Source:HGNC Symbol;Acc:HGNC:203]
ENSG00000042980	ADAM28	0.313104	0.539083	0.864688	0.268344	19.3811	0.509774	0.6142	ADAM metallopeptidase domain 28 [Source:HGNC Symbol;Acc:HGNC:206]
ENSG00000197140	ADAM32	0.0343117	0.975396	0.99541	0.0108192	4.00702	1.1125	0.0308418	ADAM metallopeptidase domain 32 [Source:HGNC Symbol;Acc:HGNC:15479]
ENSG00000151651	ADAM8	-0.84655	0.158942	0.633603	0.79876	17.6747	0.600971	-1.40864	ADAM metallopeptidase domain 8 [Source:HGNC Symbol;Acc:HGNC:215]
ENSG00000168615	ADAM9	0.455468	0.0620005	0.539519	1.2076	3090.57	0.244049	1.86629	ADAM metallopeptidase domain 9 [Source:HGNC Symbol;Acc:HGNC:216]
ENSG00000154734	ADAMTS1	0.00106238	0.99626	0.99959	0.00162738	4348.55	0.226635	0.00468763	ADAM metallopeptidase with thrombospondin type 1 motif 1 [Source:HGNC Symbol;Acc:HGNC:217]
ENSG00000142303	ADAMTS10	0.235558	0.516125	0.854982	0.287245	107.437	0.36277	0.64933	ADAM metallopeptidase with thrombospondin type 1 motif 10 [Source:HGNC Symbol;Acc:HGNC:13201]
ENSG00000151388	ADAMTS12	0.596705	0.60583	0.890533	0.217649	53.0516	1.15633	0.516035	ADAM metallopeptidase with thrombospondin type 1 motif 12 [Source:HGNC Symbol;Acc:HGNC:14605]
ENSG00000160323	ADAMTS13	-0.432746	0.268884	0.717651	0.570435	125.341	0.3914	-1.10564	ADAM metallopeptidase with thrombospondin type 1 motif 13 [Source:HGNC Symbol;Acc:HGNC:1366]
ENSG00000166106	ADAMTS15	-0.0499445	0.869575	0.971889	0.0606931	163.42	0.304171	-0.164199	ADAM metallopeptidase with thrombospondin type 1 motif 15 [Source:HGNC Symbol;Acc:HGNC:16305]
ENSG00000145536	ADAMTS16	0.465557	0.0909457	0.558167	1.04122	190.436	0.275407	1.69043	ADAM metallopeptidase with thrombospondin type 1 motif 16 [Source:HGNC Symbol;Acc:HGNC:17108]
ENSG00000140470	ADAMTS17	0.179666	0.513482	0.854121	0.289475	260.067	0.274961	0.653426	ADAM metallopeptidase with thrombospondin type 1 motif 17 [Source:HGNC Symbol;Acc:HGNC:17109]
ENSG00000140873	ADAMTS18	-0.6245	0.493354	0.84411	0.306841	5.39684	0.9117	-0.684984	ADAM metallopeptidase with thrombospondin type 1 motif 18 [Source:HGNC Symbol;Acc:HGNC:17110]
ENSG00000145808	ADAMTS19	0.623433	0.0821604	0.547313	1.08534	55.951	0.358648	1.73829	ADAM metallopeptidase with thrombospondin type 1 motif 19 [Source:HGNC Symbol;Acc:HGNC:17111]
ENSG00000087116	ADAMTS2	0.223962	0.366159	0.777531	0.43633	432.967	0.247831	0.903692	ADAM metallopeptidase with thrombospondin type 1 motif 2 [Source:HGNC Symbol;Acc:HGNC:218]
ENSG00000173157	ADAMTS20	0.272059	0.448748	0.82646	0.347998	107.492	0.359152	0.757504	ADAM metallopeptidase with thrombospondin type 1 motif 20 [Source:HGNC Symbol;Acc:HGNC:17178]
ENSG00000156140	ADAMTS3	0.476482	0.0668502	0.542533	1.1749	468.446	0.259992	1.83268	ADAM metallopeptidase with thrombospondin type 1 motif 3 [Source:HGNC Symbol;Acc:HGNC:219]
ENSG00000158859	ADAMTS4	-0.74342	0.203578	0.668048	0.691269	15.0685	0.584714	-1.27142	ADAM metallopeptidase with thrombospondin type 1 motif 4 [Source:HGNC Symbol;Acc:HGNC:220]
ENSG00000154736	ADAMTS5	0.145592	0.600297	0.88868	0.221634	184.13	0.277861	0.523974	ADAM metallopeptidase with thrombospondin type 1 motif 5 [Source:HGNC Symbol;Acc:HGNC:221]
ENSG00000049192	ADAMTS6	0.469491	0.139398	0.611968	0.855744	99.9623	0.317645	1.47804	ADAM metallopeptidase with thrombospondin type 1 motif 6 [Source:HGNC Symbol;Acc:HGNC:222]
ENSG00000136378	ADAMTS7	0.0400336	0.933662	0.984451	0.0298102	42.6716	0.480952	0.0832382	ADAM metallopeptidase with thrombospondin type 1 motif 7 [Source:HGNC Symbol;Acc:HGNC:223]
ENSG00000134917	ADAMTS8	-0.306099	0.309817	0.74285	0.508895	115.17	0.301395	-1.01561	ADAM metallopeptidase with thrombospondin type 1 motif 8 [Source:HGNC Symbol;Acc:HGNC:224]
ENSG00000163638	ADAMTS9	0.761204	0.0366319	0.538065	1.43614	123.029	0.36424	2.08984	ADAM metallopeptidase with thrombospondin type 1 motif 9 [Source:HGNC Symbol;Acc:HGNC:13202]
ENSG00000178031	ADAMTSL1	-0.354475	0.604091	0.890129	0.218897	10.2167	0.68362	-0.518526	ADAMTS like 1 [Source:HGNC Symbol;Acc:HGNC:14632]
ENSG00000197859	ADAMTSL2	-0.0015391	0.998677	0.999609	0.00057502	5.1411	0.9281	-0.00165833	ADAMTS like 2 [Source:HGNC Symbol;Acc:HGNC:14631]
ENSG00000156218	ADAMTSL3	0.149441	0.705954	0.925363	0.151223	54.0381	0.396087	0.377295	ADAMTS like 3 [Source:HGNC Symbol;Acc:HGNC:14633]
ENSG00000143382	ADAMTSL4	-0.23886	0.654398	0.907401	0.184158	20.9347	0.533573	-0.447661	ADAMTS like 4 [Source:HGNC Symbol;Acc:HGNC:19706]
ENSG00000185761	ADAMTSL5	-0.15483	0.795092	0.951507	0.0995827	18.0089	0.59618	-0.259704	ADAMTS like 5 [Source:HGNC Symbol;Acc:HGNC:27912]
ENSG00000250579	ADAMTS16-DT	0.169259	0.786903	0.949633	0.104079	12.552	0.626112	0.270334	ADAMTS16 divergent transcript [Source:HGNC Symbol;Acc:HGNC:55548]
ENSG00000249421	ADAMTS19-AS1	0.178359	0.812871	0.956731	0.0899786	8.94866	0.753447	0.236725	ADAMTS19 antisense RNA 1 [Source:HGNC Symbol;Acc:HGNC:40797]
ENSG00000241684	ADAMTS9-AS2	-0.411163	0.679745	0.917298	0.167654	4.52467	0.996006	-0.412812	ADAMTS9 antisense RNA 2 [Source:HGNC Symbol;Acc:HGNC:42435]
ENSG00000157500	APPL1	0.559441	0.0472601	0.538065	1.32551	2828.06	0.281982	1.98396	adaptor protein, phosphotyrosine interacting with PH domain and leucine zipper 1 [Source:HGNC Symbol;Acc:HGNC:24035]
ENSG00000136044	APPL2	0.355388	0.137262	0.611272	0.86245	1119.29	0.239147	1.48607	adaptor protein, phosphotyrosine interacting with PH domain and leucine zipper 2 [Source:HGNC Symbol;Acc:HGNC:18242]
ENSG00000138660	AP1AR	0.556956	0.0300396	0.538065	1.52231	1209.45	0.256713	2.16957	adaptor related protein complex 1 associated regulatory protein [Source:HGNC Symbol;Acc:HGNC:28808]
ENSG00000100280	AP1B1	-0.146358	0.611493	0.892388	0.213608	3072.78	0.288138	-0.507943	adaptor related protein complex 1 subunit beta 1 [Source:HGNC Symbol;Acc:HGNC:554]
ENSG00000166747	AP1G1	0.342615	0.211159	0.67324	0.67539	2139.55	0.274008	1.25038	adaptor related protein complex 1 subunit gamma 1 [Source:HGNC Symbol;Acc:HGNC:555]
ENSG00000213983	AP1G2	-0.293735	0.337644	0.759953	0.471541	352.8	0.306346	-0.958832	adaptor related protein complex 1 subunit gamma 2 [Source:HGNC Symbol;Acc:HGNC:556]
ENSG00000072958	AP1M1	-0.162386	0.53371	0.862436	0.272695	1266.72	0.260922	-0.622353	adaptor related protein complex 1 subunit mu 1 [Source:HGNC Symbol;Acc:HGNC:13667]
ENSG00000129354	AP1M2	-0.727109	0.0803318	0.546533	1.09511	101.046	0.415785	-1.74876	adaptor related protein complex 1 subunit mu 2 [Source:HGNC Symbol;Acc:HGNC:558]
ENSG00000106367	AP1S1	-0.383808	0.128392	0.60078	0.891463	1195.62	0.252427	-1.52047	adaptor related protein complex 1 subunit sigma 1 [Source:HGNC Symbol;Acc:HGNC:559]
ENSG00000182287	AP1S2	0.427681	0.0998332	0.56975	1.00072	2731.83	0.259884	1.64566	adaptor related protein complex 1 subunit sigma 2 [Source:HGNC Symbol;Acc:HGNC:560]
ENSG00000152056	AP1S3	-0.138614	0.611447	0.892388	0.213641	309.658	0.272858	-0.508009	adaptor related protein complex 1 subunit sigma 3 [Source:HGNC Symbol;Acc:HGNC:18971]
ENSG00000196961	AP2A1	0.0323071	0.907506	0.979105	0.0421504	1418.13	0.278067	0.116185	adaptor related protein complex 2 subunit alpha 1 [Source:HGNC Symbol;Acc:HGNC:561]
ENSG00000183020	AP2A2	-0.0507596	0.829301	0.961281	0.0812876	1872.02	0.235437	-0.215598	adaptor related protein complex 2 subunit alpha 2 [Source:HGNC Symbol;Acc:HGNC:562]
ENSG00000006125	AP2B1	0.342792	0.132768	0.606123	0.876906	7353.93	0.22803	1.50328	adaptor related protein complex 2 subunit beta 1 [Source:HGNC Symbol;Acc:HGNC:563]
ENSG00000161203	AP2M1	-0.115738	0.614693	0.894309	0.211342	6418.59	0.229919	-0.503386	adaptor related protein complex 2 subunit mu 1 [Source:HGNC Symbol;Acc:HGNC:564]
ENSG00000042753	AP2S1	-0.689374	0.0157467	0.538065	1.80281	3406.35	0.285487	-2.41473	adaptor related protein complex 2 subunit sigma 1 [Source:HGNC Symbol;Acc:HGNC:565]
ENSG00000132842	AP3B1	0.358066	0.120996	0.594074	0.917229	3172.24	0.23092	1.55061	adaptor related protein complex 3 subunit beta 1 [Source:HGNC Symbol;Acc:HGNC:566]
ENSG00000103723	AP3B2	0.257608	0.467818	0.834795	0.329923	56.6921	0.354815	0.726034	adaptor related protein complex 3 subunit beta 2 [Source:HGNC Symbol;Acc:HGNC:567]
ENSG00000065000	AP3D1	-0.141288	0.547751	0.868122	0.261417	4446.55	0.235036	-0.601133	adaptor related protein complex 3 subunit delta 1 [Source:HGNC Symbol;Acc:HGNC:568]
ENSG00000185009	AP3M1	0.40602	0.120988	0.594074	0.917259	3719.78	0.26184	1.55064	adaptor related protein complex 3 subunit mu 1 [Source:HGNC Symbol;Acc:HGNC:569]
ENSG00000070718	AP3M2	0.284902	0.209905	0.67233	0.677977	1365.56	0.227226	1.25383	adaptor related protein complex 3 subunit mu 2 [Source:HGNC Symbol;Acc:HGNC:570]
ENSG00000177879	AP3S1	0.192222	0.431884	0.81676	0.364633	2290.41	0.244565	0.785973	adaptor related protein complex 3 subunit sigma 1 [Source:HGNC Symbol;Acc:HGNC:2013]
ENSG00000157823	AP3S2	0.0791336	0.724149	0.930295	0.140172	522.023	0.224226	0.35292	adaptor related protein complex 3 subunit sigma 2 [Source:HGNC Symbol;Acc:HGNC:571]
ENSG00000134262	AP4B1	-0.120653	0.617023	0.895213	0.209699	281.193	0.24127	-0.500075	adaptor related protein complex 4 subunit beta 1 [Source:HGNC Symbol;Acc:HGNC:572]
ENSG00000081014	AP4E1	0.684645	0.019828	0.538065	1.70272	542.499	0.293891	2.32959	adaptor related protein complex 4 subunit epsilon 1 [Source:HGNC Symbol;Acc:HGNC:573]
ENSG00000221838	AP4M1	-0.415921	0.124935	0.596775	0.903315	308.372	0.271067	-1.53438	adaptor related protein complex 4 subunit mu 1 [Source:HGNC Symbol;Acc:HGNC:574]
ENSG00000100478	AP4S1	-0.0940864	0.743627	0.936767	0.128645	115.778	0.287678	-0.327055	adaptor related protein complex 4 subunit sigma 1 [Source:HGNC Symbol;Acc:HGNC:575]
ENSG00000254470	AP5B1	-0.0969835	0.718305	0.928519	0.143691	1088.93	0.268857	-0.360725	adaptor related protein complex 5 subunit beta 1 [Source:HGNC Symbol;Acc:HGNC:25104]
ENSG00000053770	AP5M1	0.413396	0.105035	0.575644	0.978666	1265.63	0.255038	1.62092	adaptor related protein complex 5 subunit mu 1 [Source:HGNC Symbol;Acc:HGNC:20192]
ENSG00000125843	AP5S1	-0.348568	0.211151	0.67324	0.675408	306.978	0.278763	-1.25041	adaptor related protein complex 5 subunit sigma 1 [Source:HGNC Symbol;Acc:HGNC:15875]
ENSG00000242802	AP5Z1	-0.603636	0.150573	0.624753	0.822254	150.096	0.419918	-1.43751	adaptor related protein complex 5 subunit zeta 1 [Source:HGNC Symbol;Acc:HGNC:22197]
ENSG00000280852		-0.626139	0.527093	0.860741	0.278113	4.30429	0.990023	-0.632449	adaptor-related protein complex 1, sigma 2 subunit (AP1S2) pseudogene
ENSG00000161912	ADCY10P1	0.415904	0.165515	0.637737	0.781162	87.0412	0.299911	1.38676	ADCY10 pseudogene 1 [Source:HGNC Symbol;Acc:HGNC:44143]
ENSG00000257660	ADCY6-DT	-0.752323	0.236499	0.693192	0.626171	13.0309	0.635525	-1.18378	ADCY6 divergent transcript [Source:HGNC Symbol;Acc:HGNC:53332]
ENSG00000078549	ADCYAP1R1	-0.103935	0.825442	0.959648	0.0833133	23.7677	0.471251	-0.220551	ADCYAP receptor type I [Source:HGNC Symbol;Acc:HGNC:242]
ENSG00000203876	ADD3-AS1	0.105431	0.848695	0.966575	0.0712483	15.1759	0.552621	0.190784	ADD3 antisense RNA 1 [Source:HGNC Symbol;Acc:HGNC:48682]
ENSG00000087274	ADD1	0.139115	0.567441	0.877062	0.246079	3861.31	0.243282	0.571824	adducin 1 [Source:HGNC Symbol;Acc:HGNC:243]
ENSG00000075340	ADD2	0.242151	0.305987	0.740584	0.514298	1672.22	0.23655	1.02368	adducin 2 [Source:HGNC Symbol;Acc:HGNC:244]
ENSG00000148700	ADD3	0.430556	0.126112	0.598412	0.899245	5307.11	0.28148	1.52962	adducin 3 [Source:HGNC Symbol;Acc:HGNC:245]
ENSG00000103254	ANTKMT	-1.05934	0.0090873	0.538065	2.04157	197.994	0.40607	-2.60875	adenine nucleotide translocase lysine methyltransferase [Source:HGNC Symbol;Acc:HGNC:14152]
ENSG00000198931	APRT	-0.709471	0.0217633	0.538065	1.66228	2601.31	0.309208	-2.29447	adenine phosphoribosyltransferase [Source:HGNC Symbol;Acc:HGNC:626]
ENSG00000163485	ADORA1	-0.679802	0.102903	0.573065	0.98757	52.7988	0.416817	-1.63094	adenosine A1 receptor [Source:HGNC Symbol;Acc:HGNC:262]
ENSG00000170425	ADORA2B	-0.223805	0.360442	0.774404	0.443165	339.168	0.244723	-0.914524	adenosine A2b receptor [Source:HGNC Symbol;Acc:HGNC:264]
ENSG00000196839	ADA	-0.191409	0.410235	0.803356	0.386967	556.774	0.232439	-0.82348	adenosine deaminase [Source:HGNC Symbol;Acc:HGNC:186]
ENSG00000168803	ADAL	-0.0139794	0.953612	0.9903	0.0206283	572.267	0.240314	-0.0581715	adenosine deaminase like [Source:HGNC Symbol;Acc:HGNC:31853]
ENSG00000160710	ADAR	0.431016	0.0889738	0.558103	1.05074	5681.56	0.253414	1.70084	adenosine deaminase RNA specific [Source:HGNC Symbol;Acc:HGNC:225]
ENSG00000197381	ADARB1	0.224061	0.35456	0.770249	0.45031	407.526	0.242024	0.92578	adenosine deaminase RNA specific B1 [Source:HGNC Symbol;Acc:HGNC:226]
ENSG00000185736	ADARB2	-0.0142258	0.9716	0.994443	0.0125124	35.1522	0.399585	-0.0356013	adenosine deaminase RNA specific B2 (inactive) [Source:HGNC Symbol;Acc:HGNC:227]
ENSG00000065457	ADAT1	0.00429668	0.984118	0.99677	0.00695302	611.433	0.215837	0.019907	adenosine deaminase tRNA specific 1 [Source:HGNC Symbol;Acc:HGNC:228]
ENSG00000189007	ADAT2	0.371834	0.164426	0.636507	0.78403	328.63	0.267442	1.39034	adenosine deaminase tRNA specific 2 [Source:HGNC Symbol;Acc:HGNC:21172]
ENSG00000213638	ADAT3	-0.609203	0.183297	0.652595	0.736845	45.1485	0.457816	-1.33067	adenosine deaminase tRNA specific 3 [Source:HGNC Symbol;Acc:HGNC:25151]
ENSG00000156110	ADK	-0.1125	0.62559	0.897024	0.20371	1334.22	0.230559	-0.487943	adenosine kinase [Source:HGNC Symbol;Acc:HGNC:257]
ENSG00000116337	AMPD2	-0.0447064	0.883052	0.974212	0.0540136	624.72	0.303916	-0.147101	adenosine monophosphate deaminase 2 [Source:HGNC Symbol;Acc:HGNC:469]
ENSG00000133805	AMPD3	0.083125	0.82583	0.959674	0.0831091	39.7785	0.377751	0.220052	adenosine monophosphate deaminase 3 [Source:HGNC Symbol;Acc:HGNC:470]
ENSG00000101444	AHCY	-0.143368	0.516461	0.855148	0.286963	10076.9	0.22097	-0.648811	adenosylhomocysteinase [Source:HGNC Symbol;Acc:HGNC:343]
ENSG00000168710	AHCYL1	0.049565	0.813479	0.956907	0.0896539	3127.18	0.210074	0.235941	adenosylhomocysteinase like 1 [Source:HGNC Symbol;Acc:HGNC:344]
ENSG00000158467	AHCYL2	0.341836	0.154468	0.627322	0.811161	712.669	0.240066	1.42393	adenosylhomocysteinase like 2 [Source:HGNC Symbol;Acc:HGNC:22204]
ENSG00000123505	AMD1	0.16127	0.477815	0.83859	0.32074	4987.97	0.227198	0.709821	adenosylmethionine decarboxylase 1 [Source:HGNC Symbol;Acc:HGNC:457]
ENSG00000164742	ADCY1	0.396233	0.112258	0.583907	0.949781	1171.37	0.249498	1.58812	adenylate cyclase 1 [Source:HGNC Symbol;Acc:HGNC:232]
ENSG00000143199	ADCY10	-0.307658	0.724842	0.930498	0.139757	5.667	0.874042	-0.351995	adenylate cyclase 10 [Source:HGNC Symbol;Acc:HGNC:21285]
ENSG00000138031	ADCY3	0.00681987	0.976976	0.995494	0.0101162	1677.28	0.236304	0.0288606	adenylate cyclase 3 [Source:HGNC Symbol;Acc:HGNC:234]
ENSG00000173175	ADCY5	-0.567133	0.119653	0.591617	0.922075	92.6431	0.364427	-1.55623	adenylate cyclase 5 [Source:HGNC Symbol;Acc:HGNC:236]
ENSG00000174233	ADCY6	0.0846479	0.740541	0.936245	0.130451	1165.76	0.255628	0.331137	adenylate cyclase 6 [Source:HGNC Symbol;Acc:HGNC:237]
ENSG00000121281	ADCY7	0.0853287	0.723888	0.930295	0.140328	475.893	0.241542	0.353267	adenylate cyclase 7 [Source:HGNC Symbol;Acc:HGNC:238]
ENSG00000162104	ADCY9	0.298777	0.294022	0.733881	0.531621	1482.01	0.284729	1.04934	adenylate cyclase 9 [Source:HGNC Symbol;Acc:HGNC:240]
ENSG00000141433	ADCYAP1	-0.265952	0.548258	0.868436	0.261015	29.2198	0.442978	-0.600372	adenylate cyclase activating polypeptide 1 [Source:HGNC Symbol;Acc:HGNC:241]
ENSG00000106992	AK1	-0.724706	0.0378241	0.538065	1.42223	78.6525	0.348961	-2.07676	adenylate kinase 1 [Source:HGNC Symbol;Acc:HGNC:361]
ENSG00000185839		-0.379669	0.643459	0.903473	0.191479	6.75719	0.820252	-0.462869	adenylate kinase 2 (AK2) pseudogene
ENSG00000004455	AK2	0.0415619	0.840385	0.964138	0.0755218	5437.49	0.206363	0.201401	adenylate kinase 2 [Source:HGNC Symbol;Acc:HGNC:362]
ENSG00000147853	AK3	0.235113	0.327729	0.754946	0.484485	3432.54	0.240231	0.978698	adenylate kinase 3 [Source:HGNC Symbol;Acc:HGNC:17376]
ENSG00000230042	AK3P3	0.477018	0.472738	0.83683	0.325379	12.0353	0.664341	0.718031	adenylate kinase 3 pseudogene 3 [Source:HGNC Symbol;Acc:HGNC:39062]
ENSG00000162433	AK4	0.224715	0.351336	0.768642	0.454278	1342.44	0.24111	0.932002	adenylate kinase 4 [Source:HGNC Symbol;Acc:HGNC:363]
ENSG00000154027	AK5	-0.689977	0.121056	0.594074	0.917014	35.8743	0.445044	-1.55036	adenylate kinase 5 [Source:HGNC Symbol;Acc:HGNC:365]
ENSG00000085231	AK6	0.0110156	0.969805	0.994115	0.0133155	714.255	0.291012	0.0378527	adenylate kinase 6 [Source:HGNC Symbol;Acc:HGNC:49151]
ENSG00000140057	AK7	-0.212375	0.62264	0.896717	0.205763	29.596	0.431559	-0.492112	adenylate kinase 7 [Source:HGNC Symbol;Acc:HGNC:20091]
ENSG00000165695	AK8	-0.164827	0.70626	0.925537	0.151035	26.2563	0.437343	-0.376884	adenylate kinase 8 [Source:HGNC Symbol;Acc:HGNC:26526]
ENSG00000155085	AK9	0.233888	0.394214	0.793452	0.404268	220.726	0.274516	0.852	adenylate kinase 9 [Source:HGNC Symbol;Acc:HGNC:33814]
ENSG00000239900	ADSL	-0.178371	0.462277	0.832457	0.335098	315.552	0.242647	-0.735102	adenylosuccinate lyase [Source:HGNC Symbol;Acc:HGNC:291]
ENSG00000185100	ADSS1	-0.304455	0.380159	0.786714	0.420035	57.6763	0.346916	-0.877604	adenylosuccinate synthase 1 [Source:HGNC Symbol;Acc:HGNC:20093]
ENSG00000035687	ADSS2	0.390746	0.125605	0.597675	0.900992	2387.39	0.255112	1.53166	adenylosuccinate synthase 2 [Source:HGNC Symbol;Acc:HGNC:292]
ENSG00000256616	ADGRA3P1	0.0324	0.955441	0.990865	0.019796	18.069	0.579862	0.0558753	ADGRA3 pseudogene 1 [Source:HGNC Symbol;Acc:HGNC:55918]
ENSG00000256151	ADGRD1-AS1	0.321285	0.67802	0.916442	0.168758	14.3804	0.773868	0.415167	ADGRD1 antisense RNA 1 [Source:HGNC Symbol;Acc:HGNC:53314]
ENSG00000267169	ADGRL1-AS1	0.203813	0.65177	0.906449	0.185906	27.0573	0.451609	0.451304	ADGRL1 antisense RNA 1 [Source:HGNC Symbol;Acc:HGNC:55309]
ENSG00000233859	ADH5P4	-0.502422	0.618924	0.895784	0.208363	4.18143	1.01015	-0.497376	ADH5 pseudogene 4 [Source:HGNC Symbol;Acc:HGNC:21377]
ENSG00000020181	ADGRA2	-0.0312137	0.909759	0.979298	0.0410739	558.712	0.275391	-0.113343	adhesion G protein-coupled receptor A2 [Source:HGNC Symbol;Acc:HGNC:17849]
ENSG00000152990	ADGRA3	0.340072	0.129218	0.601739	0.888677	2072.83	0.224146	1.51719	adhesion G protein-coupled receptor A3 [Source:HGNC Symbol;Acc:HGNC:13839]
ENSG00000181790	ADGRB1	-0.160614	0.705236	0.925137	0.151665	76.8715	0.42461	-0.378262	adhesion G protein-coupled receptor B1 [Source:HGNC Symbol;Acc:HGNC:943]
ENSG00000121753	ADGRB2	-0.319173	0.324652	0.753608	0.488582	277.951	0.324052	-0.984943	adhesion G protein-coupled receptor B2 [Source:HGNC Symbol;Acc:HGNC:944]
ENSG00000135298	ADGRB3	-0.595494	0.619703	0.89589	0.207816	3.39038	1.19994	-0.496271	adhesion G protein-coupled receptor B3 [Source:HGNC Symbol;Acc:HGNC:945]
ENSG00000111452	ADGRD1	-0.846585	0.0824771	0.547994	1.08367	25.7093	0.487526	-1.73649	adhesion G protein-coupled receptor D1 [Source:HGNC Symbol;Acc:HGNC:19893]
ENSG00000127507	ADGRE2	0.105885	0.824744	0.959648	0.0836809	23.4632	0.478148	0.221448	adhesion G protein-coupled receptor E2 [Source:HGNC Symbol;Acc:HGNC:3337]
ENSG00000123146	ADGRE5	-0.144181	0.624539	0.896817	0.204441	709.143	0.294591	-0.489428	adhesion G protein-coupled receptor E5 [Source:HGNC Symbol;Acc:HGNC:1711]
ENSG00000173567	ADGRF3	-0.379469	0.714846	0.927498	0.145787	3.87662	1.03863	-0.365356	adhesion G protein-coupled receptor F3 [Source:HGNC Symbol;Acc:HGNC:18989]
ENSG00000069122	ADGRF5	-0.0710848	0.839061	0.963822	0.0762062	56.272	0.350009	-0.203094	adhesion G protein-coupled receptor F5 [Source:HGNC Symbol;Acc:HGNC:19030]
ENSG00000205336	ADGRG1	-0.683279	0.242866	0.697087	0.614632	45.4043	0.585074	-1.16785	adhesion G protein-coupled receptor G1 [Source:HGNC Symbol;Acc:HGNC:4512]
ENSG00000173698	ADGRG2	-0.304966	0.285812	0.730509	0.54392	310.372	0.285721	-1.06736	adhesion G protein-coupled receptor G2 [Source:HGNC Symbol;Acc:HGNC:4516]
ENSG00000112414	ADGRG6	0.51503	0.127203	0.598799	0.895503	924.209	0.337674	1.52523	adhesion G protein-coupled receptor G6 [Source:HGNC Symbol;Acc:HGNC:13841]
ENSG00000072071	ADGRL1	-0.147942	0.602537	0.8894	0.220016	1641.68	0.284092	-0.520756	adhesion G protein-coupled receptor L1 [Source:HGNC Symbol;Acc:HGNC:20973]
ENSG00000117114	ADGRL2	0.559976	0.0450279	0.538065	1.34652	3621.79	0.279375	2.00439	adhesion G protein-coupled receptor L2 [Source:HGNC Symbol;Acc:HGNC:18582]
ENSG00000150471	ADGRL3	0.363702	0.206055	0.668432	0.686017	307.602	0.287628	1.26449	adhesion G protein-coupled receptor L3 [Source:HGNC Symbol;Acc:HGNC:20974]
ENSG00000164199	ADGRV1	0.501895	0.0667444	0.542533	1.17559	1166.1	0.273752	1.83339	adhesion G protein-coupled receptor V1 [Source:HGNC Symbol;Acc:HGNC:17416]
ENSG00000181754	AMIGO1	0.350248	0.365282	0.776963	0.437372	41.1861	0.386867	0.905346	adhesion molecule with Ig like domain 1 [Source:HGNC Symbol;Acc:HGNC:20824]
ENSG00000139211	AMIGO2	-0.0943435	0.775141	0.946287	0.110619	193.995	0.330268	-0.285657	adhesion molecule with Ig like domain 2 [Source:HGNC Symbol;Acc:HGNC:24073]
ENSG00000101474	APMAP	0.0204474	0.923937	0.982364	0.0343576	2729.06	0.214164	0.0954757	adipocyte plasma membrane associated protein [Source:HGNC Symbol;Acc:HGNC:13238]
ENSG00000087884	AAMDC	-0.541585	0.0707116	0.54493	1.15051	703.066	0.299661	-1.80733	adipogenesis associated Mth938 domain containing [Source:HGNC Symbol;Acc:HGNC:30205]
ENSG00000159346	ADIPOR1	0.173091	0.418718	0.808694	0.378079	2688.64	0.21405	0.808648	adiponectin receptor 1 [Source:HGNC Symbol;Acc:HGNC:24040]
ENSG00000006831	ADIPOR2	0.355371	0.117963	0.59104	0.928253	4351.75	0.227309	1.56338	adiponectin receptor 2 [Source:HGNC Symbol;Acc:HGNC:24041]
ENSG00000272734	ADIRF-AS1	-0.20103	0.471446	0.83683	0.326568	171.894	0.279159	-0.720129	ADIRF antisense RNA 1 [Source:HGNC Symbol;Acc:HGNC:45127]
ENSG00000259456	ADNP-AS1	-0.233489	0.656925	0.908284	0.182484	19.3922	0.525684	-0.444163	ADNP antisense RNA 1 [Source:HGNC Symbol;Acc:HGNC:51227]
ENSG00000101544	ADNP2	0.31384	0.189907	0.657554	0.721458	1777.06	0.239417	1.31085	ADNP homeobox 2 [Source:HGNC Symbol;Acc:HGNC:23803]
ENSG00000159322	ADPGK	0.107956	0.605781	0.890533	0.217684	1656	0.209176	0.516105	ADP dependent glucokinase [Source:HGNC Symbol;Acc:HGNC:25250]
ENSG00000143761	ARF1	-0.0858465	0.695798	0.922727	0.157517	10716.7	0.219557	-0.390999	ADP ribosylation factor 1 [Source:HGNC Symbol;Acc:HGNC:652]
ENSG00000134287	ARF3	0.14521	0.527877	0.861146	0.277467	2309.96	0.230035	0.63125	ADP ribosylation factor 3 [Source:HGNC Symbol;Acc:HGNC:654]
ENSG00000168374	ARF4	0.0618741	0.785167	0.949025	0.105038	2845.34	0.226985	0.272591	ADP ribosylation factor 4 [Source:HGNC Symbol;Acc:HGNC:655]
ENSG00000004059	ARF5	-0.447277	0.105149	0.575644	0.978195	2036.92	0.27603	-1.62039	ADP ribosylation factor 5 [Source:HGNC Symbol;Acc:HGNC:658]
ENSG00000165527	ARF6	0.132074	0.560655	0.873685	0.251305	2953.11	0.226982	0.581869	ADP ribosylation factor 6 [Source:HGNC Symbol;Acc:HGNC:659]
ENSG00000101199	ARFGAP1	-0.269598	0.294504	0.733909	0.530909	1296.98	0.257178	-1.04829	ADP ribosylation factor GTPase activating protein 1 [Source:HGNC Symbol;Acc:HGNC:15852]
ENSG00000149182	ARFGAP2	-0.183412	0.445855	0.824854	0.350806	1640.93	0.24059	-0.762344	ADP ribosylation factor GTPase activating protein 2 [Source:HGNC Symbol;Acc:HGNC:13504]
ENSG00000242247	ARFGAP3	0.0647277	0.787203	0.949662	0.103913	1264.08	0.239782	0.269944	ADP ribosylation factor GTPase activating protein 3 [Source:HGNC Symbol;Acc:HGNC:661]
ENSG00000066777	ARFGEF1	0.554783	0.0510409	0.538065	1.29208	1608.91	0.284338	1.95114	ADP ribosylation factor guanine nucleotide exchange factor 1 [Source:HGNC Symbol;Acc:HGNC:15772]
ENSG00000124198	ARFGEF2	0.583237	0.0476014	0.538065	1.32238	1694.54	0.294429	1.98091	ADP ribosylation factor guanine nucleotide exchange factor 2 [Source:HGNC Symbol;Acc:HGNC:15853]
ENSG00000164144	ARFIP1	0.322808	0.186655	0.654847	0.728961	1605.26	0.244451	1.32054	ADP ribosylation factor interacting protein 1 [Source:HGNC Symbol;Acc:HGNC:21496]
ENSG00000132254	ARFIP2	-0.280302	0.33052	0.755319	0.480803	1581.47	0.28806	-0.973068	ADP ribosylation factor interacting protein 2 [Source:HGNC Symbol;Acc:HGNC:17160]
ENSG00000120805	ARL1	0.380885	0.127616	0.599914	0.894094	2844.94	0.249995	1.52357	ADP ribosylation factor like GTPase 1 [Source:HGNC Symbol;Acc:HGNC:692]
ENSG00000175414	ARL10	0.392304	0.160122	0.634241	0.795549	1726.2	0.279287	1.40466	ADP ribosylation factor like GTPase 10 [Source:HGNC Symbol;Acc:HGNC:22042]
ENSG00000152213	ARL11	0.0252137	0.958918	0.991924	0.0182187	24.5853	0.489474	0.0515119	ADP ribosylation factor like GTPase 11 [Source:HGNC Symbol;Acc:HGNC:24046]
ENSG00000169379	ARL13B	0.0606634	0.823932	0.959648	0.0841087	1143.39	0.272656	0.222491	ADP ribosylation factor like GTPase 13B [Source:HGNC Symbol;Acc:HGNC:25419]
ENSG00000179674	ARL14	0.390274	0.646978	0.904613	0.18911	6.1372	0.852193	0.457964	ADP ribosylation factor like GTPase 14 [Source:HGNC Symbol;Acc:HGNC:22974]
ENSG00000152219	ARL14EP	0.378345	0.1399	0.611968	0.854183	1885.61	0.256303	1.47616	ADP ribosylation factor like GTPase 14 effector protein [Source:HGNC Symbol;Acc:HGNC:26798]
ENSG00000268223	ARL14EPL	-0.866485	0.411899	0.80389	0.385209	5.51132	1.05597	-0.820556	ADP ribosylation factor like GTPase 14 effector protein like [Source:HGNC Symbol;Acc:HGNC:44201]
ENSG00000185305	ARL15	0.53161	0.0325537	0.538065	1.4874	897.411	0.248701	2.13755	ADP ribosylation factor like GTPase 15 [Source:HGNC Symbol;Acc:HGNC:25945]
ENSG00000214087	ARL16	-0.455531	0.09864	0.569312	1.00595	1179.13	0.275832	-1.65148	ADP ribosylation factor like GTPase 16 [Source:HGNC Symbol;Acc:HGNC:27902]
ENSG00000185829	ARL17A	0.206733	0.557863	0.873325	0.253473	54.8219	0.352775	0.586019	ADP ribosylation factor like GTPase 17A [Source:HGNC Symbol;Acc:HGNC:24096]
ENSG00000228696	ARL17B	0.291054	0.428967	0.813992	0.367576	48.7407	0.367976	0.79096	ADP ribosylation factor like GTPase 17B [Source:HGNC Symbol;Acc:HGNC:32387]
ENSG00000213465	ARL2	-0.524855	0.147612	0.620792	0.830879	570.113	0.362464	-1.44802	ADP ribosylation factor like GTPase 2 [Source:HGNC Symbol;Acc:HGNC:693]
ENSG00000102931	ARL2BP	0.0991312	0.634677	0.900011	0.197447	1926.25	0.208629	0.475155	ADP ribosylation factor like GTPase 2 binding protein [Source:HGNC Symbol;Acc:HGNC:17146]
ENSG00000138175	ARL3	-0.227881	0.376253	0.78445	0.42452	1552.32	0.257545	-0.884821	ADP ribosylation factor like GTPase 3 [Source:HGNC Symbol;Acc:HGNC:694]
ENSG00000122644	ARL4A	0.0901589	0.720866	0.92923	0.142145	626.254	0.252333	0.357302	ADP ribosylation factor like GTPase 4A [Source:HGNC Symbol;Acc:HGNC:695]
ENSG00000188042	ARL4C	-0.244134	0.278371	0.726194	0.555376	1134.44	0.225218	-1.08399	ADP ribosylation factor like GTPase 4C [Source:HGNC Symbol;Acc:HGNC:698]
ENSG00000175906	ARL4D	-0.58219	0.0560259	0.539088	1.25161	316.93	0.304679	-1.91083	ADP ribosylation factor like GTPase 4D [Source:HGNC Symbol;Acc:HGNC:656]
ENSG00000162980	ARL5A	0.379878	0.149063	0.622886	0.826629	1467.29	0.263284	1.44285	ADP ribosylation factor like GTPase 5A [Source:HGNC Symbol;Acc:HGNC:696]
ENSG00000165997	ARL5B	0.831352	0.00743329	0.538065	2.12882	2770.55	0.310579	2.67678	ADP ribosylation factor like GTPase 5B [Source:HGNC Symbol;Acc:HGNC:23052]
ENSG00000113966	ARL6	0.630815	0.0271238	0.538065	1.56665	546.472	0.285472	2.20973	ADP ribosylation factor like GTPase 6 [Source:HGNC Symbol;Acc:HGNC:13210]
ENSG00000170540	ARL6IP1	0.270664	0.272661	0.720947	0.564376	6119.15	0.246742	1.09695	ADP ribosylation factor like GTPase 6 interacting protein 1 [Source:HGNC Symbol;Acc:HGNC:697]
ENSG00000182196	ARL6IP4	0.169114	0.815124	0.95737	0.0887764	8.73286	0.723263	0.233821	ADP ribosylation factor like GTPase 6 interacting protein 4 [Source:HGNC Symbol;Acc:HGNC:18076]
ENSG00000144746	ARL6IP5	0.0284013	0.913325	0.979882	0.0393746	2126.66	0.260933	0.108845	ADP ribosylation factor like GTPase 6 interacting protein 5 [Source:HGNC Symbol;Acc:HGNC:16937]
ENSG00000177917	ARL6IP6	0.0337644	0.89639	0.976959	0.0475031	946.367	0.25928	0.130223	ADP ribosylation factor like GTPase 6 interacting protein 6 [Source:HGNC Symbol;Acc:HGNC:24048]
ENSG00000143862	ARL8A	-0.064463	0.796219	0.951852	0.0989677	655.888	0.24962	-0.258244	ADP ribosylation factor like GTPase 8A [Source:HGNC Symbol;Acc:HGNC:25192]
ENSG00000134108	ARL8B	0.220225	0.324808	0.753608	0.488374	2009.91	0.223664	0.984626	ADP ribosylation factor like GTPase 8B [Source:HGNC Symbol;Acc:HGNC:25564]
ENSG00000101246	ARFRP1	-0.565577	0.0701065	0.544844	1.15424	506.577	0.312263	-1.81122	ADP ribosylation factor related protein 1 [Source:HGNC Symbol;Acc:HGNC:662]
ENSG00000170222	ADPRM	0.0967233	0.749081	0.938289	0.125471	158.333	0.302401	0.319851	ADP-ribose/CDP-alcohol diphosphatase, manganese dependent [Source:HGNC Symbol;Acc:HGNC:30925]
ENSG00000144843	ADPRH	0.682522	0.456783	0.829414	0.34029	5.56601	0.917178	0.744154	ADP-ribosylarginine hydrolase [Source:HGNC Symbol;Acc:HGNC:269]
ENSG00000153531	ADPRHL1	-0.111534	0.741445	0.936364	0.129921	65.5983	0.338043	-0.32994	ADP-ribosylhydrolase like 1 [Source:HGNC Symbol;Acc:HGNC:21303]
ENSG00000116863	ADPRS	-0.363183	0.241077	0.696954	0.617845	485.621	0.309803	-1.1723	ADP-ribosylserine hydrolase [Source:HGNC Symbol;Acc:HGNC:21304]
ENSG00000167311	ART5	-0.540821	0.115251	0.5892	0.938354	171.866	0.343373	-1.57502	ADP-ribosyltransferase 5 [Source:HGNC Symbol;Acc:HGNC:24049]
ENSG00000170214	ADRA1B	-0.367091	0.34563	0.765997	0.461389	42.3363	0.389239	-0.9431	adrenoceptor alpha 1B [Source:HGNC Symbol;Acc:HGNC:278]
ENSG00000150594	ADRA2A	0.172151	0.855019	0.96881	0.0680243	5.01514	0.942167	0.182719	adrenoceptor alpha 2A [Source:HGNC Symbol;Acc:HGNC:281]
ENSG00000274286	ADRA2B	-1.03411	0.0868833	0.555778	1.06106	14.9785	0.604012	-1.71207	adrenoceptor alpha 2B [Source:HGNC Symbol;Acc:HGNC:282]
ENSG00000184160	ADRA2C	-0.493282	0.133644	0.607488	0.874052	147.506	0.328879	-1.49989	adrenoceptor alpha 2C [Source:HGNC Symbol;Acc:HGNC:283]
ENSG00000043591	ADRB1	-0.111319	0.84332	0.964905	0.0740078	15.7701	0.563214	-0.197649	adrenoceptor beta 1 [Source:HGNC Symbol;Acc:HGNC:285]
ENSG00000169252	ADRB2	0.498603	0.069585	0.544844	1.15748	142.888	0.274773	1.8146	adrenoceptor beta 2 [Source:HGNC Symbol;Acc:HGNC:286]
ENSG00000148926	ADM	0.00754911	0.97631	0.995494	0.0104121	436.166	0.254221	0.029695	adrenomedullin [Source:HGNC Symbol;Acc:HGNC:259]
ENSG00000128165	ADM2	-0.0137495	0.989015	0.997901	0.00479698	7.21626	0.998678	-0.0137677	adrenomedullin 2 [Source:HGNC Symbol;Acc:HGNC:28898]
ENSG00000224420	ADM5	0.0150627	0.984055	0.99677	0.00698065	10.8761	0.753681	0.0199855	adrenomedullin 5 (putative) [Source:HGNC Symbol;Acc:HGNC:27293]
ENSG00000130706	ADRM1	-0.637404	0.0313853	0.538065	1.50327	1873.63	0.29617	-2.15215	ADRM1 26S proteasome ubiquitin receptor [Source:HGNC Symbol;Acc:HGNC:15759]
ENSG00000204305	AGER	-0.707616	0.212446	0.674446	0.672751	15.3321	0.567515	-1.24687	advanced glycosylation end-product specific receptor [Source:HGNC Symbol;Acc:HGNC:320]
ENSG00000135407	AVIL	0.0341676	0.966049	0.993648	0.0150006	6.36257	0.802745	0.0425635	advillin [Source:HGNC Symbol;Acc:HGNC:14188]
ENSG00000106624	AEBP1	-0.710774	0.542303	0.865586	0.265758	66.7674	1.16648	-0.609334	AE binding protein 1 [Source:HGNC Symbol;Acc:HGNC:303]
ENSG00000139154	AEBP2	0.422898	0.0908626	0.558167	1.04161	2345.05	0.250108	1.69086	AE binding protein 2 [Source:HGNC Symbol;Acc:HGNC:24051]
ENSG00000172493	AFF1	0.611112	0.0485759	0.538065	1.31358	799.265	0.309848	1.9723	AF4/FMR2 family member 1 [Source:HGNC Symbol;Acc:HGNC:7135]
ENSG00000155966	AFF2	0.581557	0.0786863	0.546533	1.1041	365.68	0.330738	1.75836	AF4/FMR2 family member 2 [Source:HGNC Symbol;Acc:HGNC:3776]
ENSG00000144218	AFF3	0.448355	0.0858089	0.555024	1.06647	473.476	0.260985	1.71793	AF4/FMR2 family member 3 [Source:HGNC Symbol;Acc:HGNC:6473]
ENSG00000072364	AFF4	0.713945	0.0232672	0.538065	1.63326	4472.19	0.314649	2.26902	AF4/FMR2 family member 4 [Source:HGNC Symbol;Acc:HGNC:17869]
ENSG00000130396	AFDN	0.251126	0.247026	0.699639	0.607257	3756.33	0.216936	1.1576	afadin, adherens junction formation factor [Source:HGNC Symbol;Acc:HGNC:7137]
ENSG00000272620	AFAP1-AS1	0.22048	0.786922	0.949633	0.104068	6.46414	0.815658	0.27031	AFAP1 antisense RNA 1 [Source:HGNC Symbol;Acc:HGNC:28141]
ENSG00000198221	AFDN-DT	-0.138472	0.754665	0.939758	0.122246	26.5362	0.443121	-0.312494	AFDN divergent transcript [Source:HGNC Symbol;Acc:HGNC:21236]
ENSG00000135537	AFG1L	0.295166	0.283896	0.729477	0.546841	225.778	0.275442	1.07161	AFG1 like ATPase [Source:HGNC Symbol;Acc:HGNC:16411]
ENSG00000223959	AFG3L1P	-0.311166	0.218556	0.68033	0.660437	353.509	0.252903	-1.23038	AFG3 like matrix AAA peptidase subunit 1, pseudogene [Source:HGNC Symbol;Acc:HGNC:314]
ENSG00000141385	AFG3L2	0.00571711	0.97808	0.995494	0.0096257	2839.39	0.208074	0.0274763	AFG3 like matrix AAA peptidase subunit 2 [Source:HGNC Symbol;Acc:HGNC:315]
ENSG00000119844	AFTPH	0.260954	0.281925	0.72875	0.549866	1244.2	0.242521	1.076	aftiphilin [Source:HGNC Symbol;Acc:HGNC:25951]
ENSG00000260101	AFTPH-DT	0.674884	0.337648	0.759953	0.471535	10.8751	0.703868	0.958822	AFTPH divergent transcript [Source:HGNC Symbol;Acc:HGNC:52788]
ENSG00000250131	AGA-DT	0.341116	0.686455	0.919803	0.163388	6.58128	0.845036	0.403671	AGA divergent transcript [Source:HGNC Symbol;Acc:HGNC:27730]
ENSG00000255737	AGAP2-AS1	-0.270024	0.432898	0.817288	0.363615	114.994	0.344312	-0.784243	AGAP2 antisense RNA 1 [Source:HGNC Symbol;Acc:HGNC:48633]
ENSG00000146856	AGBL3	0.144583	0.666185	0.910644	0.176405	100.41	0.335155	0.43139	AGBL carboxypeptidase 3 [Source:HGNC Symbol;Acc:HGNC:27981]
ENSG00000084693	AGBL5	-0.160454	0.463102	0.832569	0.334324	1794.59	0.218677	-0.733749	AGBL carboxypeptidase 5 [Source:HGNC Symbol;Acc:HGNC:26147]
ENSG00000157766	ACAN	-0.563155	0.614222	0.894213	0.211675	3.83416	1.11725	-0.504056	aggrecan [Source:HGNC Symbol;Acc:HGNC:319]
ENSG00000261570	AGK-DT	-0.193701	0.80358	0.954446	0.0949709	7.25458	0.778801	-0.248717	AGK divergent transcript [Source:HGNC Symbol;Acc:HGNC:55356]
ENSG00000188157	AGRN	0.111258	0.757457	0.941307	0.120642	1996.87	0.360266	0.308822	agrin [Source:HGNC Symbol;Acc:HGNC:329]
ENSG00000231028	AHI1-DT	-0.250553	0.795032	0.951507	0.0996155	4.99489	0.964471	-0.259782	AHI1 divergent transcript [Source:HGNC Symbol;Acc:HGNC:32526]
ENSG00000124942	AHNAK	0.825766	0.00967743	0.538065	2.01424	9153.91	0.31918	2.58715	AHNAK nucleoprotein [Source:HGNC Symbol;Acc:HGNC:347]
ENSG00000185567	AHNAK2	0.687432	0.0439402	0.538065	1.35714	268.321	0.341215	2.01466	AHNAK nucleoprotein 2 [Source:HGNC Symbol;Acc:HGNC:20125]
ENSG00000258457	AJUBA-DT	0.179858	0.714588	0.927498	0.145944	22.225	0.491818	0.365701	AJUBA divergent transcript [Source:HGNC Symbol;Acc:HGNC:55449]
ENSG00000129474	AJUBA	-0.134751	0.569822	0.877485	0.244261	446.719	0.237107	-0.568313	ajuba LIM protein [Source:HGNC Symbol;Acc:HGNC:20250]
ENSG00000263004	AKAP1-DT	-1.02035	0.0144313	0.538065	1.84069	37.8592	0.417091	-2.44634	AKAP1 divergent transcript [Source:HGNC Symbol;Acc:HGNC:55339]
ENSG00000174574	AKIRIN1	-0.135749	0.522719	0.859178	0.281732	3124.22	0.212387	-0.63916	akirin 1 [Source:HGNC Symbol;Acc:HGNC:25744]
ENSG00000135334	AKIRIN2	-0.0427998	0.836599	0.963204	0.0774828	1612.02	0.207518	-0.206246	akirin 2 [Source:HGNC Symbol;Acc:HGNC:21407]
ENSG00000166971	AKTIP	0.114896	0.640895	0.902324	0.193213	308.463	0.24632	0.466448	AKT interacting protein [Source:HGNC Symbol;Acc:HGNC:16710]
ENSG00000142208	AKT1	-0.0301664	0.903316	0.977971	0.0441604	2266.95	0.248336	-0.121474	AKT serine/threonine kinase 1 [Source:HGNC Symbol;Acc:HGNC:391]
ENSG00000105221	AKT2	-0.0768883	0.78911	0.95	0.102862	2039.83	0.287469	-0.267466	AKT serine/threonine kinase 2 [Source:HGNC Symbol;Acc:HGNC:392]
ENSG00000117020	AKT3	0.746562	0.00879046	0.538065	2.05599	3414.02	0.284937	2.6201	AKT serine/threonine kinase 3 [Source:HGNC Symbol;Acc:HGNC:393]
ENSG00000204673	AKT1S1	-0.0615155	0.829122	0.961281	0.0813817	1342.03	0.285021	-0.215828	AKT1 substrate 1 [Source:HGNC Symbol;Acc:HGNC:28426]
ENSG00000094914	AAAS	-0.238347	0.349954	0.768286	0.455989	1136.57	0.255004	-0.934679	aladin WD repeat nucleoporin [Source:HGNC Symbol;Acc:HGNC:13666]
ENSG00000205002	AARD	-1.01839	0.0017204	0.538065	2.76437	155.843	0.324878	-3.13468	alanine and arginine rich domain containing protein [Source:HGNC Symbol;Acc:HGNC:33842]
ENSG00000166825	ANPEP	-0.737062	0.476782	0.838296	0.32168	4.07631	1.03595	-0.711487	alanyl aminopeptidase, membrane [Source:HGNC Symbol;Acc:HGNC:500]
ENSG00000090861	AARS1	-0.0811053	0.731298	0.932887	0.135906	2825.55	0.236184	-0.343399	alanyl-tRNA synthetase 1 [Source:HGNC Symbol;Acc:HGNC:20]
ENSG00000124608	AARS2	-0.0380028	0.876918	0.973502	0.057041	826.253	0.245374	-0.154877	alanyl-tRNA synthetase 2, mitochondrial [Source:HGNC Symbol;Acc:HGNC:21022]
ENSG00000266967	AARSD1	-0.334043	0.584316	0.882222	0.233352	16.3424	0.610581	-0.547091	alanyl-tRNA synthetase domain containing 1 [Source:HGNC Symbol;Acc:HGNC:28417]
ENSG00000197894	ADH5	-0.028971	0.901951	0.977971	0.0448172	3557.61	0.235159	-0.123198	alcohol dehydrogenase 5 (class III), chi polypeptide [Source:HGNC Symbol;Acc:HGNC:253]
ENSG00000147576	ADHFE1	-0.521435	0.484797	0.840222	0.31444	8.81265	0.746391	-0.698608	alcohol dehydrogenase iron containing 1 [Source:HGNC Symbol;Acc:HGNC:16354]
ENSG00000165092	ALDH1A1	-1.53721	0.0324855	0.538065	1.48831	10.5325	0.718866	-2.13839	aldehyde dehydrogenase 1 family member A1 [Source:HGNC Symbol;Acc:HGNC:402]
ENSG00000128918	ALDH1A2	-0.863166	0.00116872	0.538065	2.93229	283.962	0.265884	-3.24641	aldehyde dehydrogenase 1 family member A2 [Source:HGNC Symbol;Acc:HGNC:15472]
ENSG00000184254	ALDH1A3	0.170137	0.485288	0.84028	0.314	642.339	0.243812	0.697822	aldehyde dehydrogenase 1 family member A3 [Source:HGNC Symbol;Acc:HGNC:409]
ENSG00000137124	ALDH1B1	0.0941437	0.647533	0.904613	0.188738	1549.54	0.205917	0.457192	aldehyde dehydrogenase 1 family member B1 [Source:HGNC Symbol;Acc:HGNC:407]
ENSG00000144908	ALDH1L1	-0.0558122	0.904572	0.978004	0.043557	34.7764	0.465535	-0.119888	aldehyde dehydrogenase 1 family member L1 [Source:HGNC Symbol;Acc:HGNC:3978]
ENSG00000136010	ALDH1L2	0.537068	0.102464	0.573032	0.989431	339.083	0.328879	1.63303	aldehyde dehydrogenase 1 family member L2 [Source:HGNC Symbol;Acc:HGNC:26777]
ENSG00000161618	ALDH16A1	-0.447114	0.206644	0.668793	0.684776	418.503	0.354053	-1.26285	aldehyde dehydrogenase 16 family member A1 [Source:HGNC Symbol;Acc:HGNC:28114]
ENSG00000059573	ALDH18A1	0.0370979	0.85658	0.968882	0.067232	5240.4	0.205268	0.180729	aldehyde dehydrogenase 18 family member A1 [Source:HGNC Symbol;Acc:HGNC:9722]
ENSG00000111275	ALDH2	-0.122276	0.609735	0.892051	0.214859	1168.79	0.239544	-0.510452	aldehyde dehydrogenase 2 family member [Source:HGNC Symbol;Acc:HGNC:404]
ENSG00000108602	ALDH3A1	-0.454614	0.386859	0.789766	0.412447	20.9335	0.525366	-0.865327	aldehyde dehydrogenase 3 family member A1 [Source:HGNC Symbol;Acc:HGNC:405]
ENSG00000072210	ALDH3A2	0.278197	0.226987	0.687364	0.644	2303.38	0.230266	1.20816	aldehyde dehydrogenase 3 family member A2 [Source:HGNC Symbol;Acc:HGNC:403]
ENSG00000006534	ALDH3B1	-0.858315	0.0612187	0.539088	1.21312	76.2929	0.458523	-1.87191	aldehyde dehydrogenase 3 family member B1 [Source:HGNC Symbol;Acc:HGNC:410]
ENSG00000159423	ALDH4A1	-0.374713	0.194508	0.661178	0.711062	217.391	0.288827	-1.29736	aldehyde dehydrogenase 4 family member A1 [Source:HGNC Symbol;Acc:HGNC:406]
ENSG00000112294	ALDH5A1	0.372073	0.0953375	0.56507	1.02074	2053.03	0.22308	1.66789	aldehyde dehydrogenase 5 family member A1 [Source:HGNC Symbol;Acc:HGNC:408]
ENSG00000119711	ALDH6A1	0.348694	0.118995	0.59104	0.924471	828.949	0.223664	1.55901	aldehyde dehydrogenase 6 family member A1 [Source:HGNC Symbol;Acc:HGNC:7179]
ENSG00000164904	ALDH7A1	-0.0522392	0.800172	0.953017	0.0968167	4626.22	0.206377	-0.253125	aldehyde dehydrogenase 7 family member A1 [Source:HGNC Symbol;Acc:HGNC:877]
ENSG00000251400	ALDH7A1P1	-0.0104557	0.989986	0.998105	0.00437084	6.07796	0.833079	-0.0125507	aldehyde dehydrogenase 7 family member A1 pseudogene 1 [Source:HGNC Symbol;Acc:HGNC:878]
ENSG00000118514	ALDH8A1	-0.686062	0.389517	0.791109	0.409474	8.17214	0.797289	-0.860494	aldehyde dehydrogenase 8 family member A1 [Source:HGNC Symbol;Acc:HGNC:15471]
ENSG00000143149	ALDH9A1	0.0763957	0.712712	0.927005	0.147086	3093.1	0.207475	0.368217	aldehyde dehydrogenase 9 family member A1 [Source:HGNC Symbol;Acc:HGNC:412]
ENSG00000138356	AOX1	-0.160295	0.891733	0.976471	0.049765	3.52038	1.17768	-0.136111	aldehyde oxidase 1 [Source:HGNC Symbol;Acc:HGNC:553]
ENSG00000259583	ALDH1A3-AS1	-0.156481	0.626121	0.897475	0.203341	85.0837	0.321189	-0.487193	ALDH1A3 antisense RNA 1 [Source:HGNC Symbol;Acc:HGNC:55416]
ENSG00000117448	AKR1A1	-0.488749	0.0659596	0.542533	1.18072	1065.15	0.265813	-1.8387	aldo-keto reductase family 1 member A1 [Source:HGNC Symbol;Acc:HGNC:380]
ENSG00000085662	AKR1B1	-0.34335	0.15683	0.630521	0.804571	2441.66	0.24251	-1.41581	aldo-keto reductase family 1 member B [Source:HGNC Symbol;Acc:HGNC:381]
ENSG00000198074	AKR1B10	-0.386938	0.702504	0.92397	0.153351	3.98559	1.01308	-0.381942	aldo-keto reductase family 1 member B10 [Source:HGNC Symbol;Acc:HGNC:382]
ENSG00000187134	AKR1C1	0.0152967	0.971757	0.994443	0.0124424	31.9184	0.432049	0.0354049	aldo-keto reductase family 1 member C1 [Source:HGNC Symbol;Acc:HGNC:384]
ENSG00000151632	AKR1C2	0.214931	0.564866	0.875491	0.248054	40.9446	0.373384	0.575629	aldo-keto reductase family 1 member C2 [Source:HGNC Symbol;Acc:HGNC:385]
ENSG00000196139	AKR1C3	-0.367288	0.267123	0.716212	0.573289	81.2331	0.330976	-1.10971	aldo-keto reductase family 1 member C3 [Source:HGNC Symbol;Acc:HGNC:386]
ENSG00000211454	AKR7L	-0.0374003	0.958313	0.991924	0.0184927	12.4382	0.71551	-0.0522708	aldo-keto reductase family 7 like (gene/pseudogene) [Source:HGNC Symbol;Acc:HGNC:24056]
ENSG00000053371	AKR7A2	-0.662749	0.0276387	0.538065	1.55848	1057.48	0.300925	-2.20238	aldo-keto reductase family 7 member A2 [Source:HGNC Symbol;Acc:HGNC:389]
ENSG00000162482	AKR7A3	-0.751888	0.375745	0.783899	0.425107	6.30667	0.848858	-0.885763	aldo-keto reductase family 7 member A3 [Source:HGNC Symbol;Acc:HGNC:390]
ENSG00000149925	ALDOA	-0.358847	0.333861	0.756306	0.476434	290.798	0.371336	-0.966365	aldolase, fructose-bisphosphate A [Source:HGNC Symbol;Acc:HGNC:414]
ENSG00000109107	ALDOC	-0.293987	0.359496	0.773854	0.444306	281.352	0.320833	-0.916326	aldolase, fructose-bisphosphate C [Source:HGNC Symbol;Acc:HGNC:418]
ENSG00000033011	ALG1	-0.349181	0.233549	0.691094	0.631621	605.027	0.293118	-1.19127	ALG1 chitobiosyldiphosphodolichol beta-mannosyltransferase [Source:HGNC Symbol;Acc:HGNC:18294]
ENSG00000189366	ALG1L	-0.674208	0.106892	0.577448	0.971056	59.2232	0.41816	-1.61232	ALG1 chitobiosyldiphosphodolichol beta-mannosyltransferase like [Source:HGNC Symbol;Acc:HGNC:33721]
ENSG00000248671	ALG1L9P	0.0993817	0.863065	0.970232	0.0639566	18.1075	0.576212	0.172474	ALG1 like 9, pseudogene [Source:NCBI gene (formerly Entrezgene);Acc:285407]
ENSG00000139133	ALG10	0.45422	0.0960833	0.56507	1.01735	500.748	0.272945	1.66415	ALG10 alpha-1,2-glucosyltransferase [Source:HGNC Symbol;Acc:HGNC:23162]
ENSG00000175548	ALG10B	0.723782	0.0154355	0.538065	1.81148	904.495	0.298837	2.422	ALG10 alpha-1,2-glucosyltransferase B [Source:HGNC Symbol;Acc:HGNC:31088]
ENSG00000253710	ALG11	0.24804	0.352487	0.768866	0.452857	285.132	0.266774	0.929777	ALG11 alpha-1,2-mannosyltransferase [Source:HGNC Symbol;Acc:HGNC:32456]
ENSG00000182858	ALG12	0.0675697	0.816053	0.957477	0.0882816	509.771	0.290467	0.232624	ALG12 alpha-1,6-mannosyltransferase [Source:HGNC Symbol;Acc:HGNC:19358]
ENSG00000101901	ALG13	0.171844	0.447355	0.825634	0.349348	909.191	0.226161	0.759833	ALG13 UDP-N-acetylglucosaminyltransferase subunit [Source:HGNC Symbol;Acc:HGNC:30881]
ENSG00000172339	ALG14	-0.266053	0.313242	0.74523	0.504121	383.407	0.263825	-1.00844	ALG14 UDP-N-acetylglucosaminyltransferase subunit [Source:HGNC Symbol;Acc:HGNC:28287]
ENSG00000119523	ALG2	0.0701641	0.745984	0.937484	0.127271	677.613	0.216596	0.323939	ALG2 alpha-1,3/1,6-mannosyltransferase [Source:HGNC Symbol;Acc:HGNC:23159]
ENSG00000214160	ALG3	-0.440898	0.164243	0.636507	0.784513	552.819	0.316978	-1.39094	ALG3 alpha-1,3- mannosyltransferase [Source:HGNC Symbol;Acc:HGNC:23056]
ENSG00000120697	ALG5	-0.159698	0.512022	0.85393	0.290712	1214.57	0.243556	-0.655693	ALG5 dolichyl-phosphate beta-glucosyltransferase [Source:HGNC Symbol;Acc:HGNC:20266]
ENSG00000088035	ALG6	0.0734097	0.782089	0.948436	0.106744	1000.34	0.265403	0.276597	ALG6 alpha-1,3-glucosyltransferase [Source:HGNC Symbol;Acc:HGNC:23157]
ENSG00000159063	ALG8	0.0960481	0.645499	0.904393	0.190105	2258.25	0.208789	0.460024	ALG8 alpha-1,3-glucosyltransferase [Source:HGNC Symbol;Acc:HGNC:23161]
ENSG00000086848	ALG9	0.462697	0.0783766	0.546533	1.10581	260.202	0.262868	1.76018	ALG9 alpha-1,2-mannosyltransferase [Source:HGNC Symbol;Acc:HGNC:15672]
ENSG00000196711	ALKAL1	0.172816	0.857495	0.969163	0.0667683	5.26479	0.962424	0.179564	ALK and LTK ligand 1 [Source:HGNC Symbol;Acc:HGNC:33775]
ENSG00000177076	ACER2	0.623364	0.107868	0.57821	0.967106	101.427	0.387701	1.60785	alkaline ceramidase 2 [Source:HGNC Symbol;Acc:HGNC:23675]
ENSG00000078124	ACER3	0.283941	0.242825	0.697087	0.614706	2263.18	0.24311	1.16795	alkaline ceramidase 3 [Source:HGNC Symbol;Acc:HGNC:16066]
ENSG00000162551	ALPL	-0.27252	0.473664	0.837026	0.324529	46.4656	0.380333	-0.71653	alkaline phosphatase, biomineralization associated [Source:HGNC Symbol;Acc:HGNC:438]
ENSG00000163286	ALPG	-1.04653	0.0352584	0.538065	1.45274	23.5769	0.497076	-2.10538	alkaline phosphatase, germ cell [Source:HGNC Symbol;Acc:HGNC:441]
ENSG00000163283	ALPP	0.0211335	0.963569	0.99335	0.0161173	37.7629	0.462684	0.0456758	alkaline phosphatase, placental [Source:HGNC Symbol;Acc:HGNC:439]
ENSG00000100601	ALKBH1	0.191022	0.402414	0.798869	0.395327	348.106	0.228136	0.837317	alkB homolog 1, histone H2A dioxygenase [Source:HGNC Symbol;Acc:HGNC:17911]
ENSG00000189046	ALKBH2	-0.466176	0.0711642	0.54493	1.14774	661.729	0.258351	-1.80443	alkB homolog 2, alpha-ketoglutarate dependent dioxygenase [Source:HGNC Symbol;Acc:HGNC:32487]
ENSG00000166199	ALKBH3	-0.225915	0.325405	0.753608	0.487575	1183.63	0.229726	-0.983411	alkB homolog 3, alpha-ketoglutarate dependent dioxygenase [Source:HGNC Symbol;Acc:HGNC:30141]
ENSG00000160993	ALKBH4	-0.321599	0.239618	0.69506	0.620481	425.102	0.273482	-1.17594	alkB homolog 4, lysine demethylase [Source:HGNC Symbol;Acc:HGNC:21900]
ENSG00000091542	ALKBH5	-0.0118363	0.956753	0.991356	0.0192	2091.08	0.218269	-0.0542281	alkB homolog 5, RNA demethylase [Source:HGNC Symbol;Acc:HGNC:25996]
ENSG00000239382	ALKBH6	-0.23475	0.576527	0.879951	0.23918	32.1202	0.420349	-0.558465	alkB homolog 6 [Source:HGNC Symbol;Acc:HGNC:28243]
ENSG00000125652	ALKBH7	-1.02536	0.00685002	0.538065	2.16431	232.218	0.379196	-2.70405	alkB homolog 7 [Source:HGNC Symbol;Acc:HGNC:21306]
ENSG00000137760	ALKBH8	0.367836	0.14304	0.615935	0.844543	463.011	0.251157	1.46456	alkB homolog 8, tRNA methyltransferase [Source:HGNC Symbol;Acc:HGNC:25189]
ENSG00000187546	AGMO	-1.9296	0.0319645	0.538065	1.49533	6.56963	0.89964	-2.14485	alkylglycerol monooxygenase [Source:HGNC Symbol;Acc:HGNC:33784]
ENSG00000018510	AGPS	0.527094	0.0580394	0.539088	1.23628	2073.9	0.278091	1.8954	alkylglycerone phosphate synthase [Source:HGNC Symbol;Acc:HGNC:327]
ENSG00000138085	ATRAID	-0.355934	0.136424	0.610966	0.865108	1896.31	0.239004	-1.48924	all-trans retinoic acid induced differentiation factor [Source:HGNC Symbol;Acc:HGNC:24090]
ENSG00000126878	AIF1L	0.0159776	0.938009	0.986018	0.0277929	2204.84	0.205441	0.0777722	allograft inflammatory factor 1 like [Source:HGNC Symbol;Acc:HGNC:28904]
ENSG00000116127	ALMS1	0.774025	0.0243295	0.538065	1.61387	1826.68	0.343723	2.25189	ALMS1 centrosome and basal body associated protein [Source:HGNC Symbol;Acc:HGNC:428]
ENSG00000230002	ALMS1-IT1	0.269697	0.473237	0.837026	0.324921	52.6028	0.37603	0.717222	ALMS1 intronic transcript 1 [Source:HGNC Symbol;Acc:HGNC:41305]
ENSG00000163016	ALMS1P1	-0.530782	0.461398	0.831719	0.335924	8.28381	0.720635	-0.736547	ALMS1 pseudogene 1 [Source:HGNC Symbol;Acc:HGNC:29586]
ENSG00000215067	ALOX12-AS1	0.012373	0.975223	0.99541	0.010896	41.3875	0.398384	0.031058	ALOX12 antisense RNA 1 [Source:HGNC Symbol;Acc:HGNC:51342]
ENSG00000128274	A4GALT	-0.671385	0.0470133	0.538065	1.32778	84.6048	0.338028	-1.98618	alpha 1,4-galactosyltransferase (P blood group) [Source:HGNC Symbol;Acc:HGNC:18149]
ENSG00000103591	AAGAB	-0.0980664	0.649979	0.905726	0.187101	2303.51	0.216104	-0.453792	alpha and gamma adaptin binding protein [Source:HGNC Symbol;Acc:HGNC:25662]
ENSG00000171298	GAA	-0.330043	0.303168	0.738858	0.518316	474.57	0.320535	-1.02966	alpha glucosidase [Source:HGNC Symbol;Acc:HGNC:4065]
ENSG00000073331	ALPK1	0.300898	0.290595	0.731881	0.536711	328.217	0.284721	1.05682	alpha kinase 1 [Source:HGNC Symbol;Acc:HGNC:20917]
ENSG00000198796	ALPK2	-0.656612	0.273071	0.721041	0.563725	28.1826	0.599088	-1.09602	alpha kinase 2 [Source:HGNC Symbol;Acc:HGNC:20565]
ENSG00000136383	ALPK3	0.388096	0.19868	0.664535	0.701847	272.839	0.301945	1.28532	alpha kinase 3 [Source:HGNC Symbol;Acc:HGNC:17574]
ENSG00000137561	TTPA	-0.682379	0.220151	0.680948	0.657279	15.9116	0.556533	-1.22613	alpha tocopherol transfer protein [Source:HGNC Symbol;Acc:HGNC:12404]
ENSG00000124120	TTPAL	0.333893	0.177467	0.648762	0.750883	954.711	0.247586	1.3486	alpha tocopherol transfer protein like [Source:HGNC Symbol;Acc:HGNC:16114]
ENSG00000137343	ATAT1	-0.243624	0.358944	0.773339	0.444973	244.984	0.265566	-0.917379	alpha tubulin acetyltransferase 1 [Source:HGNC Symbol;Acc:HGNC:21186]
ENSG00000131446	MGAT1	-0.255805	0.346947	0.766587	0.459737	1482.57	0.27198	-0.940528	alpha-1,3-mannosyl-glycoprotein 2-beta-N-acetylglucosaminyltransferase [Source:HGNC Symbol;Acc:HGNC:7044]
ENSG00000071073	MGAT4A	0.663951	0.0363697	0.538065	1.43926	880.76	0.317259	2.09277	alpha-1,3-mannosyl-glycoprotein 4-beta-N-acetylglucosaminyltransferase A [Source:HGNC Symbol;Acc:HGNC:7047]
ENSG00000161013	MGAT4B	-0.495204	0.0981387	0.568708	1.00816	1616.49	0.299408	-1.65394	alpha-1,3-mannosyl-glycoprotein 4-beta-N-acetylglucosaminyltransferase B [Source:HGNC Symbol;Acc:HGNC:7048]
ENSG00000168282	MGAT2	0.0254839	0.907538	0.979105	0.0421351	1495.2	0.219415	0.116144	alpha-1,6-mannosyl-glycoprotein 2-beta-N-acetylglucosaminyltransferase [Source:HGNC Symbol;Acc:HGNC:7045]
ENSG00000152127	MGAT5	0.424965	0.124271	0.595962	0.905629	1350.93	0.276474	1.53709	alpha-1,6-mannosylglycoprotein 6-beta-N-acetylglucosaminyltransferase [Source:HGNC Symbol;Acc:HGNC:7049]
ENSG00000167889	MGAT5B	-0.049641	0.884788	0.974993	0.053161	125.162	0.342581	-0.144903	alpha-1,6-mannosylglycoprotein 6-beta-N-acetylglucosaminyltransferase B [Source:HGNC Symbol;Acc:HGNC:24140]
ENSG00000160862	AZGP1	-1.01712	0.219575	0.68082	0.658418	6.48473	0.828503	-1.22766	alpha-2-glycoprotein 1, zinc-binding [Source:HGNC Symbol;Acc:HGNC:910]
ENSG00000175899	A2M	-0.142546	0.76201	0.942674	0.118039	27.956	0.470695	-0.302842	alpha-2-macroglobulin [Source:HGNC Symbol;Acc:HGNC:7]
ENSG00000214776		0.570688	0.176295	0.647177	0.753759	59.5179	0.422028	1.35225	alpha-2-macroglobulin like 1 pseudogene
ENSG00000179163	FUCA1	0.121968	0.569164	0.877485	0.244763	1270.01	0.214248	0.569283	alpha-L-fucosidase 1 [Source:HGNC Symbol;Acc:HGNC:4006]
ENSG00000001036	FUCA2	-0.0146092	0.943542	0.987471	0.0252388	2401.8	0.20629	-0.0708189	alpha-L-fucosidase 2 [Source:HGNC Symbol;Acc:HGNC:4008]
ENSG00000127415	IDUA	-0.268682	0.621183	0.896038	0.20678	27.8565	0.543699	-0.494175	alpha-L-iduronidase [Source:HGNC Symbol;Acc:HGNC:5391]
ENSG00000242110	AMACR	-0.283263	0.432164	0.816796	0.364352	51.0134	0.360617	-0.785494	alpha-methylacyl-CoA racemase [Source:HGNC Symbol;Acc:HGNC:451]
ENSG00000198951	NAGA	0.0160253	0.950193	0.989567	0.022188	902.041	0.256553	0.0624638	alpha-N-acetylgalactosaminidase [Source:HGNC Symbol;Acc:HGNC:7631]
ENSG00000178038	ALS2CL	-0.395661	0.411156	0.803556	0.385994	26.308	0.48142	-0.821861	ALS2 C-terminal like [Source:HGNC Symbol;Acc:HGNC:20605]
ENSG00000003393	ALS2	0.490387	0.0638197	0.541473	1.19505	806.129	0.264582	1.85344	alsin Rho guanine nucleotide exchange factor ALS2 [Source:HGNC Symbol;Acc:HGNC:443]
ENSG00000214293	APTR	-0.497216	0.0596818	0.539088	1.22416	261.142	0.264036	-1.88314	Alu-mediated CDKN1A/p21 transcriptional regulator [Source:HGNC Symbol;Acc:HGNC:44173]
ENSG00000180318	ALX1	0.134364	0.583421	0.881878	0.234018	219.545	0.245013	0.548395	ALX homeobox 1 [Source:HGNC Symbol;Acc:HGNC:1494]
ENSG00000052850	ALX4	0.183457	0.420507	0.809842	0.376227	866.61	0.227743	0.805542	ALX homeobox 4 [Source:HGNC Symbol;Acc:HGNC:450]
ENSG00000183684	ALYREF	-0.613627	0.031481	0.538065	1.50195	4043.11	0.285283	-2.15094	Aly/REF export factor [Source:HGNC Symbol;Acc:HGNC:19071]
ENSG00000178522	AMBN	-0.832798	0.00944474	0.538065	2.02481	77.1341	0.32086	-2.59552	ameloblastin [Source:HGNC Symbol;Acc:HGNC:452]
ENSG00000139344	AMDHD1	0.0955235	0.90212	0.977971	0.0447356	7.61939	0.776719	0.122983	amidohydrolase domain containing 1 [Source:HGNC Symbol;Acc:HGNC:28577]
ENSG00000162066	AMDHD2	-0.758352	0.0282882	0.538065	1.5484	301.541	0.345764	-2.19327	amidohydrolase domain containing 2 [Source:HGNC Symbol;Acc:HGNC:24262]
ENSG00000131480	AOC2	0.334722	0.574756	0.879855	0.240516	18.0967	0.596589	0.561061	amine oxidase copper containing 2 [Source:HGNC Symbol;Acc:HGNC:549]
ENSG00000131471	AOC3	-0.079513	0.889941	0.975752	0.0506387	14.3508	0.574605	-0.138379	amine oxidase copper containing 3 [Source:HGNC Symbol;Acc:HGNC:550]
ENSG00000164022	AIMP1	0.106297	0.677239	0.916245	0.169258	2193.2	0.255379	0.416234	aminoacyl tRNA synthetase complex interacting multifunctional protein 1 [Source:HGNC Symbol;Acc:HGNC:10648]
ENSG00000106305	AIMP2	-0.374815	0.105275	0.575644	0.977676	1178.01	0.231396	-1.6198	aminoacyl tRNA synthetase complex interacting multifunctional protein 2 [Source:HGNC Symbol;Acc:HGNC:20609]
ENSG00000243989	ACY1	-0.21851	0.666352	0.910644	0.176296	19.752	0.506797	-0.43116	aminoacylase 1 [Source:HGNC Symbol;Acc:HGNC:177]
ENSG00000109576	AADAT	0.198656	0.388183	0.7907	0.410964	436.276	0.230214	0.862918	aminoadipate aminotransferase [Source:HGNC Symbol;Acc:HGNC:17929]
ENSG00000157426	AASDH	0.27124	0.286503	0.730509	0.542871	652.352	0.254488	1.06582	aminoadipate-semialdehyde dehydrogenase [Source:HGNC Symbol;Acc:HGNC:23993]
ENSG00000149313	AASDHPPT	0.264505	0.331113	0.755319	0.480024	4267.11	0.272159	0.971875	aminoadipate-semialdehyde dehydrogenase-phosphopantetheinyl transferase [Source:HGNC Symbol;Acc:HGNC:14235]
ENSG00000008311	AASS	0.127126	0.582115	0.881571	0.234991	832.024	0.231014	0.550298	aminoadipate-semialdehyde synthase [Source:HGNC Symbol;Acc:HGNC:17366]
ENSG00000148218	ALAD	0.0419522	0.850927	0.967125	0.0701076	696.885	0.223227	0.187936	aminolevulinate dehydratase [Source:HGNC Symbol;Acc:HGNC:395]
ENSG00000215440	NPEPL1	-0.552311	0.253615	0.705778	0.595825	37.6267	0.483799	-1.14161	aminopeptidase like 1 [Source:HGNC Symbol;Acc:HGNC:16244]
ENSG00000148120	AOPEP	-0.190113	0.434047	0.818002	0.362463	523.629	0.243023	-0.782285	aminopeptidase O (putative) [Source:HGNC Symbol;Acc:HGNC:1361]
ENSG00000141279	NPEPPS	0.119105	0.575048	0.879855	0.240296	4376.71	0.212448	0.560633	aminopeptidase puromycin sensitive [Source:HGNC Symbol;Acc:HGNC:7900]
ENSG00000101935	AMMECR1	0.527732	0.0224183	0.538065	1.6494	607.719	0.231137	2.28321	AMMECR nuclear protein 1 [Source:HGNC Symbol;Acc:HGNC:467]
ENSG00000144233	AMMECR1L	0.526134	0.0376246	0.538065	1.42453	1312.11	0.25308	2.07892	AMMECR1 like [Source:HGNC Symbol;Acc:HGNC:28658]
ENSG00000078053	AMPH	0.20897	0.41767	0.80793	0.379166	249.839	0.257838	0.810469	amphiphysin [Source:HGNC Symbol;Acc:HGNC:471]
ENSG00000109321	AREG	-0.870514	0.106924	0.57746	0.970926	23.6761	0.539962	-1.61218	amphiregulin [Source:HGNC Symbol;Acc:HGNC:651]
ENSG00000240038	AMY2B	0.147378	0.783869	0.948829	0.105757	20.1569	0.537327	0.274281	amylase alpha 2B [Source:HGNC Symbol;Acc:HGNC:478]
ENSG00000162688	AGL	0.458222	0.100832	0.571232	0.996401	1500.12	0.279262	1.64083	amylo-alpha-1, 6-glucosidase, 4-alpha-glucanotransferase [Source:HGNC Symbol;Acc:HGNC:321]
ENSG00000105290	APLP1	-0.24462	0.4425	0.823401	0.354086	248.627	0.318525	-0.767978	amyloid beta precursor like protein 1 [Source:HGNC Symbol;Acc:HGNC:597]
ENSG00000084234	APLP2	0.221688	0.285844	0.730509	0.543871	11952.3	0.207713	1.06728	amyloid beta precursor like protein 2 [Source:HGNC Symbol;Acc:HGNC:598]
ENSG00000142192	APP	0.17955	0.394098	0.793452	0.404395	7473.51	0.210687	0.852209	amyloid beta precursor protein [Source:HGNC Symbol;Acc:HGNC:620]
ENSG00000107282	APBA1	0.0211551	0.947352	0.988264	0.0234884	90.9529	0.320378	0.0660318	amyloid beta precursor protein binding family A member 1 [Source:HGNC Symbol;Acc:HGNC:578]
ENSG00000034053	APBA2	-0.0655664	0.822272	0.959003	0.0849843	716.09	0.291895	-0.224623	amyloid beta precursor protein binding family A member 2 [Source:HGNC Symbol;Acc:HGNC:579]
ENSG00000011132	APBA3	-0.386035	0.253699	0.705805	0.595681	138.652	0.338209	-1.14141	amyloid beta precursor protein binding family A member 3 [Source:HGNC Symbol;Acc:HGNC:580]
ENSG00000166313	APBB1	-0.154312	0.535032	0.862866	0.271621	1768.3	0.248753	-0.620344	amyloid beta precursor protein binding family B member 1 [Source:HGNC Symbol;Acc:HGNC:581]
ENSG00000163697	APBB2	0.379266	0.160936	0.634304	0.793347	832.157	0.270531	1.40193	amyloid beta precursor protein binding family B member 2 [Source:HGNC Symbol;Acc:HGNC:582]
ENSG00000113108	APBB3	-0.271221	0.430575	0.815739	0.365951	91.7235	0.344098	-0.788208	amyloid beta precursor protein binding family B member 3 [Source:HGNC Symbol;Acc:HGNC:20708]
ENSG00000062725	APPBP2	0.397141	0.149315	0.623289	0.825895	1852.17	0.275419	1.44195	amyloid beta precursor protein binding protein 2 [Source:HGNC Symbol;Acc:HGNC:622]
ENSG00000235105		-0.115207	0.914479	0.979973	0.0388263	4.17463	1.07279	-0.107391	amyotrophic lateral sclerosis 2 (juvenile) chromosome region, candidate 2 (ALS2CR2) pseudogene
ENSG00000214174	AMZ2P1	-0.120501	0.654267	0.907297	0.184245	227.555	0.269069	-0.447842	AMZ2 pseudogene 1 [Source:HGNC Symbol;Acc:HGNC:26491]
ENSG00000285793	ANAPC1P2	-0.301298	0.653108	0.906796	0.185015	15.9712	0.670372	-0.449449	ANAPC1 pseudogene 2 [Source:NCBI gene (formerly Entrezgene);Acc:285074]
ENSG00000204745		0.316261	0.486234	0.841026	0.313154	24.6515	0.454195	0.696311	anaphase promoting complex subunit 1 (ANAPC1) pseudogene
ENSG00000153107	ANAPC1	0.633039	0.0498064	0.538065	1.30271	788.237	0.322712	1.96162	anaphase promoting complex subunit 1 [Source:HGNC Symbol;Acc:HGNC:19988]
ENSG00000164162	ANAPC10	0.0737962	0.822127	0.958937	0.0850613	224.546	0.328259	0.224811	anaphase promoting complex subunit 10 [Source:HGNC Symbol;Acc:HGNC:24077]
ENSG00000141552	ANAPC11	-0.605768	0.05033	0.538065	1.29817	1421.1	0.309515	-1.95715	anaphase promoting complex subunit 11 [Source:HGNC Symbol;Acc:HGNC:14452]
ENSG00000129055	ANAPC13	-0.0314632	0.896844	0.976959	0.0472829	1549.91	0.242681	-0.129649	anaphase promoting complex subunit 13 [Source:HGNC Symbol;Acc:HGNC:24540]
ENSG00000110200	ANAPC15	-0.578328	0.0205113	0.538065	1.68801	1375.94	0.249617	-2.31686	anaphase promoting complex subunit 15 [Source:HGNC Symbol;Acc:HGNC:24531]
ENSG00000166295	ANAPC16	-0.20328	0.410442	0.803356	0.386748	2871.55	0.246964	-0.823116	anaphase promoting complex subunit 16 [Source:HGNC Symbol;Acc:HGNC:26976]
ENSG00000176248	ANAPC2	-0.24547	0.467826	0.834795	0.329915	855.05	0.338103	-0.72602	anaphase promoting complex subunit 2 [Source:HGNC Symbol;Acc:HGNC:19989]
ENSG00000053900	ANAPC4	0.128319	0.591263	0.88436	0.228219	883.519	0.238952	0.537006	anaphase promoting complex subunit 4 [Source:HGNC Symbol;Acc:HGNC:19990]
ENSG00000089053	ANAPC5	0.0724568	0.719342	0.928773	0.143065	3669.58	0.201639	0.359339	anaphase promoting complex subunit 5 [Source:HGNC Symbol;Acc:HGNC:15713]
ENSG00000196510	ANAPC7	-0.249055	0.249127	0.701367	0.603579	1280.88	0.216105	-1.15247	anaphase promoting complex subunit 7 [Source:HGNC Symbol;Acc:HGNC:17380]
ENSG00000111863	ADTRP	-1.07425	0.382949	0.78773	0.416859	3.11213	1.23127	-0.872475	androgen dependent TFPI regulating protein [Source:HGNC Symbol;Acc:HGNC:21214]
ENSG00000146416	AIG1	0.0224479	0.918927	0.981525	0.036719	1461.64	0.220541	0.101785	androgen induced 1 [Source:HGNC Symbol;Acc:HGNC:21607]
ENSG00000169083	AR	-0.10014	0.830319	0.961281	0.080755	45.442	0.467304	-0.214292	androgen receptor [Source:HGNC Symbol;Acc:HGNC:644]
ENSG00000013523	ANGEL1	0.181235	0.496203	0.845954	0.30434	480.696	0.266336	0.680476	angel homolog 1 [Source:HGNC Symbol;Acc:HGNC:19961]
ENSG00000174606	ANGEL2	0.449414	0.0946094	0.564324	1.02407	1027.32	0.268857	1.67157	angel homolog 2 [Source:HGNC Symbol;Acc:HGNC:30534]
ENSG00000127837	AAMP	-0.278871	0.295256	0.734603	0.529802	2457.57	0.266439	-1.04666	angio associated migratory cell protein [Source:HGNC Symbol;Acc:HGNC:18]
ENSG00000164252	AGGF1	0.116994	0.646753	0.904613	0.189261	1427.33	0.255291	0.458277	angiogenic factor with G-patch and FHA domains 1 [Source:HGNC Symbol;Acc:HGNC:24684]
ENSG00000214273	AGGF1P1	0.395484	0.611817	0.892473	0.213379	7.54213	0.779308	0.507482	angiogenic factor with G-patch and FHA domains 1 pseudogene 1 [Source:HGNC Symbol;Acc:HGNC:38051]
ENSG00000282968	AGGF1P10	0.479816	0.655977	0.907776	0.183111	4.30687	1.07709	0.445475	angiogenic factor with G-patch and FHA domains 1 pseudogene 10 [Source:HGNC Symbol;Acc:HGNC:51747]
ENSG00000233435	AGGF1P2	0.186052	0.725249	0.930512	0.139513	22.7955	0.529378	0.351453	angiogenic factor with G-patch and FHA domains 1 pseudogene 2 [Source:HGNC Symbol;Acc:HGNC:38052]
ENSG00000241532	AGGF1P3	-0.270583	0.77185	0.945801	0.112467	4.85477	0.933187	-0.289955	angiogenic factor with G-patch and FHA domains 1 pseudogene 3 [Source:HGNC Symbol;Acc:HGNC:38053]
ENSG00000214274	ANG	-0.513015	0.231756	0.689582	0.634968	33.4412	0.428997	-1.19585	angiogenin [Source:HGNC Symbol;Acc:HGNC:483]
ENSG00000126016	AMOT	0.433928	0.0960198	0.56507	1.01764	1189.23	0.260701	1.66446	angiomotin [Source:HGNC Symbol;Acc:HGNC:17810]
ENSG00000166025	AMOTL1	0.506363	0.0631098	0.5401	1.1999	5001.42	0.27247	1.85842	angiomotin like 1 [Source:HGNC Symbol;Acc:HGNC:17811]
ENSG00000114019	AMOTL2	0.0238163	0.938283	0.986091	0.0276661	592.461	0.307592	0.077428	angiomotin like 2 [Source:HGNC Symbol;Acc:HGNC:17812]
ENSG00000154188	ANGPT1	0.627297	0.155638	0.628602	0.807884	35.9283	0.441791	1.4199	angiopoietin 1 [Source:HGNC Symbol;Acc:HGNC:484]
ENSG00000136859	ANGPTL2	0.0328281	0.912945	0.979882	0.0395556	150.696	0.300279	0.109325	angiopoietin like 2 [Source:HGNC Symbol;Acc:HGNC:490]
ENSG00000130234	ACE2	0.187944	0.875163	0.972956	0.0579109	2.95702	1.19631	0.157104	angiotensin converting enzyme 2 [Source:HGNC Symbol;Acc:HGNC:13557]
ENSG00000159640	ACE	-0.379898	0.349281	0.768267	0.456825	54.6263	0.405881	-0.935984	angiotensin I converting enzyme [Source:HGNC Symbol;Acc:HGNC:2707]
ENSG00000177674	AGTRAP	-0.510501	0.120627	0.59363	0.918556	337.417	0.3289	-1.55215	angiotensin II receptor associated protein [Source:HGNC Symbol;Acc:HGNC:13539]
ENSG00000144891	AGTR1	0.170806	0.798864	0.952655	0.0975269	9.94841	0.67031	0.254817	angiotensin II receptor type 1 [Source:HGNC Symbol;Acc:HGNC:336]
ENSG00000135744	AGT	-1.24924	0.0663161	0.542533	1.17838	11.2613	0.680312	-1.83628	angiotensinogen [Source:HGNC Symbol;Acc:HGNC:333]
ENSG00000011426	ANLN	0.538837	0.044492	0.538065	1.35172	4678.23	0.268155	2.00943	anillin, actin binding protein [Source:HGNC Symbol;Acc:HGNC:14082]
ENSG00000254271	ANK3-DT	-0.818552	0.377496	0.785363	0.423087	5.01407	0.927518	-0.882519	ANK3 divergent transcript [Source:HGNC Symbol;Acc:HGNC:54102]
ENSG00000154122	ANKH	0.194657	0.38968	0.791109	0.409291	1453.23	0.226293	0.860197	ANKH inorganic pyrophosphate transport regulator [Source:HGNC Symbol;Acc:HGNC:15492]
ENSG00000249637	ANKHD1-DT	-0.566818	0.309465	0.742671	0.509388	16.1548	0.557703	-1.01634	ANKHD1 divergent transcript [Source:HGNC Symbol;Acc:HGNC:55564]
ENSG00000254996	ANKHD1-EIF4EBP3	-0.245106	0.689137	0.920794	0.161694	12.5182	0.612725	-0.400027	ANKHD1-EIF4EBP3 readthrough [Source:HGNC Symbol;Acc:HGNC:33530]
ENSG00000229152	ANKRD10-IT1	0.360127	0.477373	0.838396	0.321142	31.5852	0.50684	0.710534	ANKRD10 intronic transcript 1 [Source:HGNC Symbol;Acc:HGNC:39891]
ENSG00000250220	ANKRD17-DT	-0.700456	0.380789	0.786823	0.419315	7.18862	0.799203	-0.876443	ANKRD17 divergent transcript [Source:HGNC Symbol;Acc:HGNC:55556]
ENSG00000247137	ANKRD42-DT	-0.398858	0.205773	0.668432	0.686612	107.618	0.315234	-1.26527	ANKRD42 divergent transcript [Source:HGNC Symbol;Acc:HGNC:55590]
ENSG00000029534	ANK1	-0.0553317	0.865777	0.971309	0.0625941	134.146	0.327358	-0.169025	ankyrin 1 [Source:HGNC Symbol;Acc:HGNC:492]
ENSG00000145362	ANK2	0.498302	0.0742065	0.546407	1.12956	584.014	0.279108	1.78534	ankyrin 2 [Source:HGNC Symbol;Acc:HGNC:493]
ENSG00000151150	ANK3	0.532938	0.0361365	0.538065	1.44205	1546.25	0.254339	2.09539	ankyrin 3 [Source:HGNC Symbol;Acc:HGNC:494]
ENSG00000151687	ANKAR	0.285282	0.463463	0.832634	0.333985	48.8605	0.389115	0.733157	ankyrin and armadillo repeat containing [Source:HGNC Symbol;Acc:HGNC:26350]
ENSG00000114626	ABTB1	-0.366803	0.321076	0.751058	0.493392	125.418	0.369668	-0.992249	ankyrin repeat and BTB domain containing 1 [Source:HGNC Symbol;Acc:HGNC:18275]
ENSG00000166016	ABTB2	-0.156069	0.576002	0.879947	0.239576	310.562	0.279077	-0.559233	ankyrin repeat and BTB domain containing 2 [Source:HGNC Symbol;Acc:HGNC:23842]
ENSG00000151136	ABTB3	0.437984	0.0771077	0.546533	1.1129	533.06	0.247768	1.76772	ankyrin repeat and BTB domain containing 3 [Source:HGNC Symbol;Acc:HGNC:23844]
ENSG00000166839	ANKDD1A	-0.187154	0.611019	0.892268	0.213945	46.9456	0.367965	-0.508619	ankyrin repeat and death domain containing 1A [Source:HGNC Symbol;Acc:HGNC:28002]
ENSG00000132623	ANKEF1	0.404506	0.125085	0.596775	0.902795	527.588	0.263732	1.53378	ankyrin repeat and EF-hand domain containing 1 [Source:HGNC Symbol;Acc:HGNC:15803]
ENSG00000185722	ANKFY1	0.304518	0.233073	0.690442	0.632509	1856.37	0.255365	1.19248	ankyrin repeat and FYVE domain containing 1 [Source:HGNC Symbol;Acc:HGNC:20763]
ENSG00000001629	ANKIB1	0.443152	0.0953712	0.56507	1.02058	1190.67	0.265723	1.66772	ankyrin repeat and IBR domain containing 1 [Source:HGNC Symbol;Acc:HGNC:22215]
ENSG00000131503	ANKHD1	-0.484996	0.19879	0.66454	0.701605	53.2153	0.377427	-1.28501	ankyrin repeat and KH domain containing 1 [Source:HGNC Symbol;Acc:HGNC:24714]
ENSG00000160117	ANKLE1	0.0157065	0.984723	0.996987	0.00668577	7.50853	0.820285	0.0191476	ankyrin repeat and LEM domain containing 1 [Source:HGNC Symbol;Acc:HGNC:26812]
ENSG00000176915	ANKLE2	0.202137	0.330775	0.755319	0.480467	2829.39	0.207842	0.972553	ankyrin repeat and LEM domain containing 2 [Source:HGNC Symbol;Acc:HGNC:29101]
ENSG00000144504	ANKMY1	0.383761	0.207958	0.669672	0.682023	158.736	0.304766	1.2592	ankyrin repeat and MYND domain containing 1 [Source:HGNC Symbol;Acc:HGNC:20987]
ENSG00000106524	ANKMY2	0.155183	0.511343	0.85393	0.291288	835.947	0.23629	0.656748	ankyrin repeat and MYND domain containing 2 [Source:HGNC Symbol;Acc:HGNC:25370]
ENSG00000065802	ASB1	-0.03084	0.88825	0.975557	0.0514648	547.794	0.219472	-0.140519	ankyrin repeat and SOCS box containing 1 [Source:HGNC Symbol;Acc:HGNC:16011]
ENSG00000198881	ASB12	0.407679	0.702239	0.92397	0.153515	4.03397	1.06639	0.3823	ankyrin repeat and SOCS box containing 12 [Source:HGNC Symbol;Acc:HGNC:19763]
ENSG00000196372	ASB13	-0.152546	0.502225	0.848857	0.299102	616.21	0.227343	-0.670993	ankyrin repeat and SOCS box containing 13 [Source:HGNC Symbol;Acc:HGNC:19765]
ENSG00000239388	ASB14	-0.619265	0.459113	0.830434	0.33808	7.99955	0.836495	-0.740308	ankyrin repeat and SOCS box containing 14 [Source:HGNC Symbol;Acc:HGNC:19766]
ENSG00000115239	ASB3	-0.0196442	0.931856	0.9839	0.0306514	689.076	0.229728	-0.0855104	ankyrin repeat and SOCS box containing 3 [Source:HGNC Symbol;Acc:HGNC:16013]
ENSG00000148331	ASB6	-0.135197	0.610854	0.892268	0.214062	987.231	0.26569	-0.508855	ankyrin repeat and SOCS box containing 6 [Source:HGNC Symbol;Acc:HGNC:17181]
ENSG00000183475	ASB7	0.436934	0.0890917	0.558167	1.05016	780.501	0.256989	1.70021	ankyrin repeat and SOCS box containing 7 [Source:HGNC Symbol;Acc:HGNC:17182]
ENSG00000177981	ASB8	-0.129793	0.585933	0.882735	0.232152	1143.94	0.238266	-0.544739	ankyrin repeat and SOCS box containing 8 [Source:HGNC Symbol;Acc:HGNC:17183]
ENSG00000102048	ASB9	-0.554285	0.0926947	0.561604	1.03294	65.0863	0.329666	-1.68135	ankyrin repeat and SOCS box containing 9 [Source:HGNC Symbol;Acc:HGNC:17184]
ENSG00000064999	ANKS1A	0.354507	0.186684	0.654847	0.728892	979.92	0.268474	1.32045	ankyrin repeat and sterile alpha motif domain containing 1A [Source:HGNC Symbol;Acc:HGNC:20961]
ENSG00000185046	ANKS1B	0.438566	0.212707	0.674941	0.672219	58.4329	0.351935	1.24616	ankyrin repeat and sterile alpha motif domain containing 1B [Source:HGNC Symbol;Acc:HGNC:24600]
ENSG00000168096	ANKS3	-0.476935	0.111439	0.583383	0.952962	329.39	0.299628	-1.59176	ankyrin repeat and sterile alpha motif domain containing 3 [Source:HGNC Symbol;Acc:HGNC:29422]
ENSG00000165138	ANKS6	0.0253275	0.912089	0.979867	0.0399627	1013.24	0.229408	0.110404	ankyrin repeat and sterile alpha motif domain containing 6 [Source:HGNC Symbol;Acc:HGNC:26724]
ENSG00000163516	ANKZF1	-0.087485	0.723091	0.930102	0.140807	266.881	0.246903	-0.35433	ankyrin repeat and zinc finger peptidyl tRNA hydrolase 1 [Source:HGNC Symbol;Acc:HGNC:25527]
ENSG00000148677	ANKRD1	-0.71735	0.0724786	0.545273	1.13979	491.263	0.399393	-1.7961	ankyrin repeat domain 1 [Source:HGNC Symbol;Acc:HGNC:15819]
ENSG00000088448	ANKRD10	-0.0492522	0.836616	0.963204	0.0774738	546.502	0.238829	-0.206224	ankyrin repeat domain 10 [Source:HGNC Symbol;Acc:HGNC:20265]
ENSG00000101745	ANKRD12	0.184216	0.501494	0.848142	0.299734	1105.5	0.274074	0.672141	ankyrin repeat domain 12 [Source:HGNC Symbol;Acc:HGNC:29135]
ENSG00000076513	ANKRD13A	0.185948	0.464148	0.833006	0.333344	1107.67	0.254015	0.732034	ankyrin repeat domain 13A [Source:HGNC Symbol;Acc:HGNC:21268]
ENSG00000198720	ANKRD13B	0.0192721	0.944756	0.987816	0.0246802	434.277	0.278125	0.0692932	ankyrin repeat domain 13B [Source:HGNC Symbol;Acc:HGNC:26363]
ENSG00000118454	ANKRD13C	0.287984	0.236809	0.693192	0.625602	1328.74	0.243435	1.183	ankyrin repeat domain 13C [Source:HGNC Symbol;Acc:HGNC:25374]
ENSG00000172932	ANKRD13D	-0.304983	0.285428	0.730416	0.544504	462.687	0.28551	-1.06821	ankyrin repeat domain 13D [Source:HGNC Symbol;Acc:HGNC:27880]
ENSG00000134461	ANKRD16	-0.340735	0.327704	0.754946	0.484518	111.772	0.348133	-0.978749	ankyrin repeat domain 16 [Source:HGNC Symbol;Acc:HGNC:23471]
ENSG00000132466	ANKRD17	0.386832	0.110484	0.581716	0.956699	4065.63	0.242373	1.59602	ankyrin repeat domain 17 [Source:HGNC Symbol;Acc:HGNC:23575]
ENSG00000279208		0.588479	0.287821	0.730509	0.540878	19.6011	0.553647	1.06291	ankyrin repeat domain 18A (ANKRD18A) pseudogene
ENSG00000180071	ANKRD18A	-0.0482095	0.855609	0.96881	0.0677247	535.637	0.264936	-0.181967	ankyrin repeat domain 18A [Source:HGNC Symbol;Acc:HGNC:23643]
ENSG00000230453	ANKRD18B	-0.188776	0.490495	0.842905	0.309366	522.784	0.273778	-0.689522	ankyrin repeat domain 18B [Source:HGNC Symbol;Acc:HGNC:23644]
ENSG00000159712	ANKRD18CP	0.368439	0.400566	0.797578	0.397326	33.0949	0.438299	0.840611	ankyrin repeat domain 18C, pseudogene [Source:HGNC Symbol;Acc:HGNC:43601]
ENSG00000226435	ANKRD18DP	0.189311	0.576038	0.879947	0.239549	64.3082	0.33855	0.559181	ankyrin repeat domain 18D, pseudogene [Source:HGNC Symbol;Acc:HGNC:28016]
ENSG00000187984	ANKRD19P	0.0228349	0.946934	0.988264	0.0236801	57.6936	0.343088	0.066557	ankyrin repeat domain 19, pseudogene [Source:HGNC Symbol;Acc:HGNC:22567]
ENSG00000215559	ANKRD20A11P	0.133402	0.783095	0.948436	0.106185	20.8223	0.48459	0.275287	ankyrin repeat domain 20 family member A11, pseudogene [Source:HGNC Symbol;Acc:HGNC:42024]
ENSG00000172014	ANKRD20A4P	0.474247	0.42218	0.810689	0.374502	14.7281	0.590855	0.802645	ankyrin repeat domain 20 family member A4, pseudogene [Source:HGNC Symbol;Acc:HGNC:31982]
ENSG00000186481	ANKRD20A5P	0.346827	0.343097	0.7641	0.464584	42.2879	0.365826	0.948065	ankyrin repeat domain 20 family member A5, pseudogene [Source:HGNC Symbol;Acc:HGNC:33833]
ENSG00000229089	ANKRD20A8P	0.00699742	0.986841	0.997369	0.00575263	36.2129	0.424276	0.0164926	ankyrin repeat domain 20 family member A8, pseudogene [Source:HGNC Symbol;Acc:HGNC:23666]
ENSG00000163126	ANKRD23	-0.511316	0.476397	0.83828	0.322031	9.12734	0.71803	-0.712109	ankyrin repeat domain 23 [Source:HGNC Symbol;Acc:HGNC:24470]
ENSG00000089847	ANKRD24	-0.837716	0.276424	0.724775	0.558424	9.38212	0.769685	-1.08839	ankyrin repeat domain 24 [Source:HGNC Symbol;Acc:HGNC:29424]
ENSG00000261239	ANKRD26P1	-0.751009	0.460736	0.831347	0.336548	4.41834	1.01813	-0.737635	ankyrin repeat domain 26 pseudogene 1 [Source:HGNC Symbol;Acc:HGNC:32955]
ENSG00000105186	ANKRD27	0.098637	0.692246	0.921626	0.159739	948.867	0.249204	0.395808	ankyrin repeat domain 27 [Source:HGNC Symbol;Acc:HGNC:25310]
ENSG00000206560	ANKRD28	0.354906	0.14254	0.614819	0.846062	1262.74	0.242026	1.4664	ankyrin repeat domain 28 [Source:HGNC Symbol;Acc:HGNC:29024]
ENSG00000154065	ANKRD29	-0.414197	0.17941	0.649896	0.746154	78.3709	0.30851	-1.34257	ankyrin repeat domain 29 [Source:HGNC Symbol;Acc:HGNC:27110]
ENSG00000145700	ANKRD31	0.428216	0.255558	0.707682	0.592511	83.3699	0.376635	1.13695	ankyrin repeat domain 31 [Source:HGNC Symbol;Acc:HGNC:26853]
ENSG00000164236	ANKRD33B	0.498679	0.0456459	0.538065	1.3406	3363.79	0.249508	1.99865	ankyrin repeat domain 33B [Source:HGNC Symbol;Acc:HGNC:35240]
ENSG00000272031	ANKRD34A	0.301414	0.42422	0.811687	0.372409	50.4466	0.377181	0.799121	ankyrin repeat domain 34A [Source:HGNC Symbol;Acc:HGNC:27639]
ENSG00000189127	ANKRD34B	-0.0339344	0.92784	0.982972	0.0325268	116.354	0.374708	-0.0905624	ankyrin repeat domain 34B [Source:HGNC Symbol;Acc:HGNC:33736]
ENSG00000135976	ANKRD36	0.0443656	0.861832	0.969753	0.0645776	245.528	0.254912	0.174043	ankyrin repeat domain 36 [Source:HGNC Symbol;Acc:HGNC:24079]
ENSG00000196912	ANKRD36B	0.151397	0.63749	0.901384	0.195527	125.83	0.321293	0.471212	ankyrin repeat domain 36B [Source:HGNC Symbol;Acc:HGNC:29333]
ENSG00000230006	ANKRD36BP2	0.174923	0.589792	0.884273	0.229301	61.7626	0.324449	0.539138	ankyrin repeat domain 36B pseudogene 2 [Source:HGNC Symbol;Acc:HGNC:33607]
ENSG00000174501	ANKRD36C	-0.0151201	0.957698	0.991734	0.0187716	324.059	0.285054	-0.053043	ankyrin repeat domain 36C [Source:HGNC Symbol;Acc:HGNC:32946]
ENSG00000186352	ANKRD37	-0.766594	0.113304	0.585951	0.945755	47.995	0.484109	-1.58352	ankyrin repeat domain 37 [Source:HGNC Symbol;Acc:HGNC:29593]
ENSG00000213337	ANKRD39	-0.701199	0.018484	0.538065	1.7332	115.787	0.297651	-2.35578	ankyrin repeat domain 39 [Source:HGNC Symbol;Acc:HGNC:28640]
ENSG00000154945	ANKRD40	-0.110372	0.633177	0.900011	0.198475	2288.3	0.231261	-0.47726	ankyrin repeat domain 40 [Source:HGNC Symbol;Acc:HGNC:28233]
ENSG00000137494	ANKRD42	0.213659	0.388464	0.7907	0.410649	365.456	0.247747	0.862406	ankyrin repeat domain 42 [Source:HGNC Symbol;Acc:HGNC:26752]
ENSG00000065413	ANKRD44	0.0128324	0.964484	0.993454	0.0157049	192.691	0.288192	0.0445272	ankyrin repeat domain 44 [Source:HGNC Symbol;Acc:HGNC:25259]
ENSG00000183831	ANKRD45	0.453715	0.655569	0.90777	0.183382	4.44451	1.01721	0.446039	ankyrin repeat domain 45 [Source:HGNC Symbol;Acc:HGNC:24786]
ENSG00000186106	ANKRD46	0.30137	0.243184	0.697087	0.614064	1337.8	0.258229	1.16706	ankyrin repeat domain 46 [Source:HGNC Symbol;Acc:HGNC:27229]
ENSG00000168876	ANKRD49	0.17832	0.450689	0.82702	0.346123	1095.46	0.236415	0.754266	ankyrin repeat domain 49 [Source:HGNC Symbol;Acc:HGNC:25970]
ENSG00000139645	ANKRD52	0.592768	0.0383469	0.538065	1.41627	2129.47	0.286206	2.07113	ankyrin repeat domain 52 [Source:HGNC Symbol;Acc:HGNC:26614]
ENSG00000100124	ANKRD54	-0.367814	0.145632	0.619263	0.836742	650.628	0.25277	-1.45513	ankyrin repeat domain 54 [Source:HGNC Symbol;Acc:HGNC:25185]
ENSG00000135299	ANKRD6	0.295071	0.205422	0.668432	0.687353	965.597	0.233027	1.26625	ankyrin repeat domain 6 [Source:HGNC Symbol;Acc:HGNC:17280]
ENSG00000157999	ANKRD61	-0.49116	0.660791	0.909252	0.179936	3.82673	1.11927	-0.438821	ankyrin repeat domain 61 [Source:HGNC Symbol;Acc:HGNC:22467]
ENSG00000181626	ANKRD62	-0.721679	0.505288	0.850682	0.296461	3.52765	1.08329	-0.666193	ankyrin repeat domain 62 [Source:HGNC Symbol;Acc:HGNC:35241]
ENSG00000230778	ANKRD63	-0.658976	0.575962	0.879947	0.239606	3.10226	1.17823	-0.559293	ankyrin repeat domain 63 [Source:HGNC Symbol;Acc:HGNC:40027]
ENSG00000235098	ANKRD65	-0.503368	0.245028	0.697486	0.610785	28.6603	0.433001	-1.16251	ankyrin repeat domain 65 [Source:HGNC Symbol;Acc:HGNC:42950]
ENSG00000106013	ANKRD7	-0.303635	0.460738	0.831347	0.336546	41.2359	0.411635	-0.737632	ankyrin repeat domain 7 [Source:HGNC Symbol;Acc:HGNC:18588]
ENSG00000156381	ANKRD9	-0.533807	0.0957795	0.56507	1.01873	291.398	0.320476	-1.66567	ankyrin repeat domain 9 [Source:HGNC Symbol;Acc:HGNC:20096]
ENSG00000167522	ANKRD11	-0.169278	0.456793	0.829414	0.34028	4571.29	0.227482	-0.744138	ankyrin repeat domain containing 11 [Source:HGNC Symbol;Acc:HGNC:21316]
ENSG00000107890	ANKRD26	0.134576	0.659673	0.908891	0.180671	2750.49	0.3056	0.440364	ankyrin repeat domain containing 26 [Source:HGNC Symbol;Acc:HGNC:29186]
ENSG00000151458	ANKRD50	0.785424	0.0094359	0.538065	2.02522	1429.82	0.30257	2.59584	ankyrin repeat domain containing 50 [Source:HGNC Symbol;Acc:HGNC:29223]
ENSG00000248583		0.335087	0.70282	0.924044	0.153156	5.83257	0.878303	0.381516	ankyrin repeat domain family (ANKRD) pseudogene
ENSG00000229689		-1.22693	0.280191	0.727523	0.552547	5.60973	1.13616	-1.07989	Ankyrin repeat domain-containing protein pseudogene
ENSG00000164331	ANKRA2	0.168809	0.501492	0.848142	0.299736	549.611	0.25115	0.672143	ankyrin repeat family A member 2 [Source:HGNC Symbol;Acc:HGNC:13208]
ENSG00000135046	ANXA1	-0.203506	0.370742	0.780592	0.430928	4181.29	0.227359	-0.895084	annexin A1 [Source:HGNC Symbol;Acc:HGNC:533]
ENSG00000122359	ANXA11	-0.212682	0.327703	0.754946	0.48452	2858.24	0.217299	-0.978751	annexin A11 [Source:HGNC Symbol;Acc:HGNC:535]
ENSG00000182718	ANXA2	-0.356359	0.129433	0.601858	0.887956	6197.15	0.235012	-1.51634	annexin A2 [Source:HGNC Symbol;Acc:HGNC:537]
ENSG00000231991	ANXA2P2	-6.42815e-05	0.999861	0.999861	6.03754e-05	43.6864	0.368961	-0.000174223	annexin A2 pseudogene 2 [Source:HGNC Symbol;Acc:HGNC:539]
ENSG00000177721	ANXA2R	-0.204472	0.621796	0.896538	0.206352	39.4908	0.414493	-0.493306	annexin A2 receptor [Source:HGNC Symbol;Acc:HGNC:33463]
ENSG00000138772	ANXA3	-0.168743	0.486891	0.8412	0.312568	389.913	0.242704	-0.695262	annexin A3 [Source:HGNC Symbol;Acc:HGNC:541]
ENSG00000196975	ANXA4	0.134374	0.569707	0.877485	0.244348	990.642	0.236374	0.568483	annexin A4 [Source:HGNC Symbol;Acc:HGNC:542]
ENSG00000164111	ANXA5	-0.0163218	0.935948	0.985257	0.0287481	7002.27	0.2031	-0.0803633	annexin A5 [Source:HGNC Symbol;Acc:HGNC:543]
ENSG00000197043	ANXA6	-0.136778	0.581276	0.881354	0.235618	2930.73	0.248	-0.551523	annexin A6 [Source:HGNC Symbol;Acc:HGNC:544]
ENSG00000138279	ANXA7	0.0576517	0.786277	0.949386	0.104424	2933.86	0.212621	0.271148	annexin A7 [Source:HGNC Symbol;Acc:HGNC:545]
ENSG00000143412	ANXA9	0.170713	0.712035	0.926608	0.147499	32.8744	0.462482	0.369125	annexin A9 [Source:HGNC Symbol;Acc:HGNC:547]
ENSG00000131620	ANO1	-0.283897	0.448378	0.826294	0.348355	45.6448	0.374475	-0.758121	anoctamin 1 [Source:HGNC Symbol;Acc:HGNC:21625]
ENSG00000160746	ANO10	0.141902	0.575344	0.879855	0.240072	482.745	0.253307	0.560199	anoctamin 10 [Source:HGNC Symbol;Acc:HGNC:25519]
ENSG00000047617	ANO2	-0.368314	0.329412	0.755319	0.48226	42.8233	0.377643	-0.975298	anoctamin 2 [Source:HGNC Symbol;Acc:HGNC:1183]
ENSG00000134343	ANO3	-0.823247	0.427498	0.812721	0.369066	6.12396	1.03751	-0.793481	anoctamin 3 [Source:HGNC Symbol;Acc:HGNC:14004]
ENSG00000151572	ANO4	0.0541581	0.887339	0.9752	0.0519102	66.8815	0.382279	0.141672	anoctamin 4 [Source:HGNC Symbol;Acc:HGNC:23837]
ENSG00000171714	ANO5	0.749704	0.00964211	0.538065	2.01583	1281.33	0.289639	2.58841	anoctamin 5 [Source:HGNC Symbol;Acc:HGNC:27337]
ENSG00000177119	ANO6	0.523656	0.0596384	0.539088	1.22447	2313.34	0.278029	1.88346	anoctamin 6 [Source:HGNC Symbol;Acc:HGNC:25240]
ENSG00000146205	ANO7	-0.213374	0.648387	0.904929	0.188166	28.4225	0.467921	-0.456004	anoctamin 7 [Source:HGNC Symbol;Acc:HGNC:31677]
ENSG00000074855	ANO8	0.18781	0.565069	0.87568	0.247899	182.551	0.326439	0.575329	anoctamin 8 [Source:HGNC Symbol;Acc:HGNC:29329]
ENSG00000185101	ANO9	-0.110512	0.868228	0.971562	0.061366	16.0984	0.666097	-0.165909	anoctamin 9 [Source:HGNC Symbol;Acc:HGNC:20679]
ENSG00000011201	ANOS1	0.442828	0.11745	0.59104	0.930149	582.171	0.282854	1.56557	anosmin 1 [Source:HGNC Symbol;Acc:HGNC:6211]
ENSG00000151743	AMN1	0.0601431	0.810619	0.95645	0.0911834	257.161	0.250985	0.239628	antagonist of mitotic exit network 1 homolog [Source:HGNC Symbol;Acc:HGNC:27281]
ENSG00000173467	AGR3	-0.82278	0.529928	0.861507	0.275783	2.7653	1.30992	-0.628115	anterior gradient 3, protein disulphide isomerase family member [Source:HGNC Symbol;Acc:HGNC:24167]
ENSG00000104899	AMH	-0.00824961	0.987798	0.99768	0.00533173	31.1011	0.539431	-0.0152932	anti-Mullerian hormone [Source:HGNC Symbol;Acc:HGNC:464]
ENSG00000135409	AMHR2	-0.853747	0.15571	0.628602	0.807683	14.5283	0.601379	-1.41965	anti-Mullerian hormone receptor type 2 [Source:HGNC Symbol;Acc:HGNC:465]
ENSG00000111875	ASF1A	0.237022	0.359209	0.773737	0.444652	1181.16	0.258511	0.916873	anti-silencing function 1A histone chaperone [Source:HGNC Symbol;Acc:HGNC:20995]
ENSG00000105011	ASF1B	-0.371652	0.126417	0.598412	0.898194	2291.54	0.243167	-1.52838	anti-silencing function 1B histone chaperone [Source:HGNC Symbol;Acc:HGNC:20996]
ENSG00000177556	ATOX1	-0.719047	0.0179567	0.538065	1.74577	645.051	0.303843	-2.36651	antioxidant 1 copper chaperone [Source:HGNC Symbol;Acc:HGNC:798]
ENSG00000260196		-0.210211	0.398111	0.795447	0.399996	366.865	0.248771	-0.845	antisense to KCNJ11 and overlapping to a novel gene
ENSG00000155096	AZIN1	0.424844	0.0786402	0.546533	1.10436	5136	0.241577	1.75863	antizyme inhibitor 1 [Source:HGNC Symbol;Acc:HGNC:16432]
ENSG00000142920	AZIN2	-0.504783	0.183021	0.652595	0.737498	82.0734	0.379106	-1.33151	antizyme inhibitor 2 [Source:HGNC Symbol;Acc:HGNC:29957]
ENSG00000169604	ANTXR1	0.469847	0.0830557	0.549155	1.08063	2008.41	0.271083	1.73322	ANTXR cell adhesion molecule 1 [Source:HGNC Symbol;Acc:HGNC:21014]
ENSG00000163297	ANTXR2	0.510454	0.0802396	0.546533	1.09561	337.316	0.291805	1.7493	ANTXR cell adhesion molecule 2 [Source:HGNC Symbol;Acc:HGNC:21732]
ENSG00000215068	ANXA2R-AS1	-0.0686128	0.846377	0.965872	0.0724363	65.5269	0.354142	-0.193744	ANXA2R antisense RNA 1 [Source:HGNC Symbol;Acc:HGNC:27208]
ENSG00000177738	ANXA2R-OT1	0.255411	0.378797	0.786441	0.421593	116.265	0.290202	0.880115	ANXA2R overlapping transcript [Source:HGNC Symbol;Acc:HGNC:48996]
ENSG00000260526	AP1AR-DT	0.503175	0.391002	0.791601	0.407821	15.3306	0.586587	0.857801	AP1AR divergent transcript [Source:HGNC Symbol;Acc:HGNC:55391]
ENSG00000258727	AP1G2-AS1	-0.278375	0.484099	0.840117	0.315066	52.8395	0.397834	-0.699725	AP1G2 antisense RNA 1 [Source:HGNC Symbol;Acc:HGNC:55442]
ENSG00000115977	AAK1	0.24803	0.288297	0.730659	0.54016	973.02	0.23358	1.06187	AP2 associated kinase 1 [Source:HGNC Symbol;Acc:HGNC:19679]
ENSG00000149089	APIP	-0.271997	0.303307	0.738917	0.518117	1712.65	0.264237	-1.02937	APAF1 interacting protein [Source:HGNC Symbol;Acc:HGNC:17581]
ENSG00000154856	APCDD1	-0.225921	0.40787	0.802533	0.389478	146.757	0.272968	-0.827647	APC down-regulated 1 [Source:HGNC Symbol;Acc:HGNC:15718]
ENSG00000184675	AMER1	0.62415	0.0374094	0.538065	1.42702	651.901	0.299889	2.08127	APC membrane recruitment protein 1 [Source:HGNC Symbol;Acc:HGNC:26837]
ENSG00000165566	AMER2	-0.645055	0.424611	0.811759	0.372009	6.50667	0.807886	-0.798448	APC membrane recruitment protein 2 [Source:HGNC Symbol;Acc:HGNC:26360]
ENSG00000134982	APC	0.739376	0.0141392	0.538065	1.84957	1948.05	0.30133	2.45371	APC regulator of WNT signaling pathway [Source:HGNC Symbol;Acc:HGNC:583]
ENSG00000115266	APC2	-0.694463	0.159386	0.634241	0.79755	22.6428	0.493528	-1.40714	APC regulator of WNT signaling pathway 2 [Source:HGNC Symbol;Acc:HGNC:24036]
ENSG00000231290	APCDD1L-DT	-0.581804	0.496463	0.846116	0.304113	5.80205	0.855512	-0.680065	APCDD1L divergent transcript [Source:HGNC Symbol;Acc:HGNC:27152]
ENSG00000171388	APLN	-0.347377	0.542231	0.865586	0.265816	14.9814	0.56999	-0.609443	apelin [Source:HGNC Symbol;Acc:HGNC:16665]
ENSG00000117362	APH1A	-0.238993	0.301805	0.738471	0.520273	2801.46	0.231455	-1.03257	aph-1 homolog A, gamma-secretase subunit [Source:HGNC Symbol;Acc:HGNC:29509]
ENSG00000138613	APH1B	-1.13805	1.36652e-05	0.0659412	4.86439	385.377	0.26167	-4.34917	aph-1 homolog B, gamma-secretase subunit [Source:HGNC Symbol;Acc:HGNC:24080]
ENSG00000232434	AJM1	-0.419469	0.329859	0.755319	0.481671	63.901	0.43049	-0.974397	apical junction component 1 homolog [Source:HGNC Symbol;Acc:HGNC:37284]
ENSG00000179750	APOBEC3B	-0.169161	0.530454	0.861781	0.275352	333.154	0.269659	-0.627313	apolipoprotein B mRNA editing enzyme catalytic subunit 3B [Source:HGNC Symbol;Acc:HGNC:17352]
ENSG00000244509	APOBEC3C	-0.185472	0.414269	0.805521	0.382718	1504.25	0.227181	-0.816404	apolipoprotein B mRNA editing enzyme catalytic subunit 3C [Source:HGNC Symbol;Acc:HGNC:17353]
ENSG00000243811	APOBEC3D	1.11293	0.246634	0.699255	0.607947	5.17682	0.96061	1.15856	apolipoprotein B mRNA editing enzyme catalytic subunit 3D [Source:HGNC Symbol;Acc:HGNC:17354]
ENSG00000128394	APOBEC3F	-0.275707	0.294634	0.734094	0.530717	186.602	0.263077	-1.04801	apolipoprotein B mRNA editing enzyme catalytic subunit 3F [Source:HGNC Symbol;Acc:HGNC:17356]
ENSG00000239713	APOBEC3G	-0.506009	0.1693	0.641425	0.771344	43.4936	0.368152	-1.37446	apolipoprotein B mRNA editing enzyme catalytic subunit 3G [Source:HGNC Symbol;Acc:HGNC:17357]
ENSG00000100298	APOBEC3H	-0.364971	0.423891	0.811365	0.372746	24.1973	0.456391	-0.799689	apolipoprotein B mRNA editing enzyme catalytic subunit 3H [Source:HGNC Symbol;Acc:HGNC:24100]
ENSG00000130208	APOC1	-0.765237	0.0207558	0.538065	1.68286	84.2287	0.330928	-2.3124	apolipoprotein C1 [Source:HGNC Symbol;Acc:HGNC:607]
ENSG00000189058	APOD	-0.901563	0.009191	0.538065	2.03664	56.6499	0.346107	-2.60487	apolipoprotein D [Source:HGNC Symbol;Acc:HGNC:612]
ENSG00000130203	APOE	-1.50542	0.000529814	0.538065	3.27588	77.229	0.434437	-3.46521	apolipoprotein E [Source:HGNC Symbol;Acc:HGNC:613]
ENSG00000178878	APOLD1	0.272939	0.380078	0.786684	0.420128	436.49	0.310952	0.877753	apolipoprotein L domain containing 1 [Source:HGNC Symbol;Acc:HGNC:25268]
ENSG00000100342	APOL1	-0.0272827	0.96207	0.992542	0.0167932	18.2174	0.573698	-0.0475557	apolipoprotein L1 [Source:HGNC Symbol;Acc:HGNC:618]
ENSG00000128335	APOL2	-0.253627	0.289308	0.730974	0.53864	530.468	0.239352	-1.05964	apolipoprotein L2 [Source:HGNC Symbol;Acc:HGNC:619]
ENSG00000100336	APOL4	-1.82996	0.0600933	0.539088	1.22117	5.5257	0.973325	-1.88011	apolipoprotein L4 [Source:HGNC Symbol;Acc:HGNC:14867]
ENSG00000221963	APOL6	-0.1367	0.799555	0.95283	0.0971514	21.8949	0.538351	-0.253923	apolipoprotein L6 [Source:HGNC Symbol;Acc:HGNC:14870]
ENSG00000204444	APOM	-0.304501	0.499181	0.847207	0.301742	27.4929	0.450592	-0.675779	apolipoprotein M [Source:HGNC Symbol;Acc:HGNC:13916]
ENSG00000184831	APOO	-0.100198	0.697031	0.923478	0.156748	2547.68	0.257359	-0.389331	apolipoprotein O [Source:HGNC Symbol;Acc:HGNC:28727]
ENSG00000155008	APOOL	0.411035	0.0840136	0.551233	1.07565	1477.03	0.237887	1.72786	apolipoprotein O like [Source:HGNC Symbol;Acc:HGNC:24009]
ENSG00000169857	AVEN	-0.0383652	0.877982	0.973762	0.0565145	362.995	0.249891	-0.153528	apoptosis and caspase activation inhibitor [Source:HGNC Symbol;Acc:HGNC:13509]
ENSG00000275700	AATF	-0.0563669	0.793719	0.951105	0.100333	2402.22	0.215565	-0.261485	apoptosis antagonizing transcription factor [Source:HGNC Symbol;Acc:HGNC:19235]
ENSG00000181409	AATK	-0.11014	0.736701	0.934742	0.132709	239.884	0.327578	-0.336226	apoptosis associated tyrosine kinase [Source:HGNC Symbol;Acc:HGNC:21]
ENSG00000181026	AEN	-0.0176875	0.938428	0.986105	0.0275988	1989.71	0.228978	-0.0772452	apoptosis enhancing nuclease [Source:HGNC Symbol;Acc:HGNC:25722]
ENSG00000156709	AIFM1	-0.0578046	0.778802	0.94729	0.108573	2222.12	0.205798	-0.280881	apoptosis inducing factor mitochondria associated 1 [Source:HGNC Symbol;Acc:HGNC:8768]
ENSG00000042286	AIFM2	-0.334499	0.230465	0.689359	0.637395	659.647	0.278944	-1.19916	apoptosis inducing factor mitochondria associated 2 [Source:HGNC Symbol;Acc:HGNC:21411]
ENSG00000166181	API5	0.443463	0.0867238	0.555778	1.06186	7998.83	0.25889	1.71294	apoptosis inhibitor 5 [Source:HGNC Symbol;Acc:HGNC:594]
ENSG00000234558	API5P1	-0.362955	0.666593	0.91078	0.176139	5.91995	0.842458	-0.430828	apoptosis inhibitor 5 pseudogene 1 [Source:HGNC Symbol;Acc:HGNC:595]
ENSG00000119682	AREL1	0.407545	0.0909249	0.558167	1.04132	1127.75	0.241074	1.69054	apoptosis resistant E3 ubiquitin protein ligase 1 [Source:HGNC Symbol;Acc:HGNC:20363]
ENSG00000281376	ABALON	-0.281889	0.764414	0.943336	0.116672	5.56564	0.940601	-0.29969	apoptotic BCL2L1-antisense long non-coding RNA [Source:HGNC Symbol;Acc:HGNC:49667]
ENSG00000100813	ACIN1	0.107244	0.651349	0.906237	0.186186	3226.45	0.237323	0.451889	apoptotic chromatin condensation inducer 1 [Source:HGNC Symbol;Acc:HGNC:17066]
ENSG00000120868	APAF1	0.477356	0.101364	0.571776	0.994116	1831.72	0.291377	1.63828	apoptotic peptidase activating factor 1 [Source:HGNC Symbol;Acc:HGNC:576]
ENSG00000259349	APPBP2-DT	-0.340368	0.64913	0.905245	0.187669	8.26892	0.748107	-0.454972	APPBP2 divergent transcript [Source:HGNC Symbol;Acc:HGNC:55423]
ENSG00000137074	APTX	-0.167301	0.44524	0.824581	0.351406	963.592	0.21916	-0.763375	aprataxin [Source:HGNC Symbol;Acc:HGNC:15984]
ENSG00000169621	APLF	0.0788562	0.788417	0.949807	0.103244	150.517	0.293838	0.268366	aprataxin and PNKP like factor [Source:HGNC Symbol;Acc:HGNC:28724]
ENSG00000198590	APRG1	-1.45271	0.23909	0.694705	0.621438	3.38404	1.23397	-1.17726	APRG1 tumor suppressor candidate [Source:HGNC Symbol;Acc:HGNC:24082]
ENSG00000100823	APEX1	-0.218386	0.314947	0.747003	0.501762	3604.55	0.217322	-1.0049	apurinic/apyrimidinic endodeoxyribonuclease 1 [Source:HGNC Symbol;Acc:HGNC:587]
ENSG00000169188	APEX2	-0.321273	0.207227	0.669077	0.683554	730.062	0.254731	-1.26123	apurinic/apyrimidinic endodeoxyribonuclease 2 [Source:HGNC Symbol;Acc:HGNC:17889]
ENSG00000240583	AQP1	0.1392	0.787065	0.949662	0.103989	33.6912	0.515317	0.270124	aquaporin 1 (Colton blood group) [Source:HGNC Symbol;Acc:HGNC:633]
ENSG00000178301	AQP11	-0.160306	0.660957	0.909252	0.179827	51.0662	0.365501	-0.438592	aquaporin 11 [Source:HGNC Symbol;Acc:HGNC:19940]
ENSG00000165272	AQP3	-0.478907	0.112032	0.583673	0.950659	92.1189	0.301365	-1.58913	aquaporin 3 (Gill blood group) [Source:HGNC Symbol;Acc:HGNC:636]
ENSG00000171885	AQP4	0.564406	0.250996	0.703214	0.600332	26.4979	0.491672	1.14793	aquaporin 4 [Source:HGNC Symbol;Acc:HGNC:637]
ENSG00000086159	AQP6	0.0507957	0.949771	0.989234	0.022381	6.56177	0.806357	0.062994	aquaporin 6 [Source:HGNC Symbol;Acc:HGNC:639]
ENSG00000021776	AQR	0.590245	0.0356202	0.538065	1.4483	1467.95	0.280903	2.10124	aquarius intron-binding spliceosomal factor [Source:HGNC Symbol;Acc:HGNC:29513]
ENSG00000179477	ALOX12B	-0.260461	0.671109	0.913329	0.173207	12.9171	0.613388	-0.424626	arachidonate 12-lipoxygenase, 12R type [Source:HGNC Symbol;Acc:HGNC:430]
ENSG00000161905	ALOX15	-0.687619	0.497893	0.847176	0.302864	4.22086	1.01447	-0.677809	arachidonate 15-lipoxygenase [Source:HGNC Symbol;Acc:HGNC:433]
ENSG00000274114	ALOX15P1	0.0712082	0.908609	0.979279	0.0416229	13.1935	0.620318	0.114793	arachidonate 15-lipoxygenase pseudogene 1 [Source:HGNC Symbol;Acc:HGNC:13742]
ENSG00000012779	ALOX5	-0.162028	0.61852	0.895784	0.208646	83.8472	0.325391	-0.497949	arachidonate 5-lipoxygenase [Source:HGNC Symbol;Acc:HGNC:435]
ENSG00000179148	ALOXE3	0.416858	0.606156	0.890536	0.217416	6.49106	0.808541	0.515568	arachidonate lipoxygenase 3 [Source:HGNC Symbol;Acc:HGNC:13743]
ENSG00000196704	AMZ2	-0.115164	0.595652	0.88611	0.225007	3441.92	0.217018	-0.530663	archaelysin family metallopeptidase 2 [Source:HGNC Symbol;Acc:HGNC:28041]
ENSG00000095139	ARCN1	0.419865	0.104437	0.574574	0.981147	4355.27	0.258583	1.62371	archain 1 [Source:HGNC Symbol;Acc:HGNC:649]
ENSG00000272146	ARF4-AS1	-0.192905	0.766601	0.944077	0.115431	11.7651	0.649896	-0.296824	ARF4 antisense RNA 1 [Source:HGNC Symbol;Acc:HGNC:51593]
ENSG00000072818	ACAP1	-1.33157	0.109343	0.580299	0.961207	7.29714	0.831633	-1.60115	ArfGAP with coiled-coil, ankyrin repeat and PH domains 1 [Source:HGNC Symbol;Acc:HGNC:16467]
ENSG00000114331	ACAP2	0.540756	0.0491931	0.538065	1.3081	2018.17	0.274926	1.96691	ArfGAP with coiled-coil, ankyrin repeat and PH domains 2 [Source:HGNC Symbol;Acc:HGNC:16469]
ENSG00000131584	ACAP3	-0.333079	0.362424	0.775972	0.440782	337.995	0.365717	-0.910755	ArfGAP with coiled-coil, ankyrin repeat and PH domains 3 [Source:HGNC Symbol;Acc:HGNC:16754]
ENSG00000105963	ADAP1	-0.837697	0.0727921	0.545273	1.13792	41.8839	0.466909	-1.79413	ArfGAP with dual PH domains 1 [Source:HGNC Symbol;Acc:HGNC:16486]
ENSG00000184060	ADAP2	0.125917	0.584673	0.882359	0.233087	381.754	0.230376	0.546571	ArfGAP with dual PH domains 2 [Source:HGNC Symbol;Acc:HGNC:16487]
ENSG00000173744	AGFG1	0.446215	0.0562153	0.539088	1.25015	1549.36	0.233698	1.90936	ArfGAP with FG repeats 1 [Source:HGNC Symbol;Acc:HGNC:5175]
ENSG00000106351	AGFG2	-0.20273	0.495384	0.845702	0.305058	92.8979	0.297357	-0.681771	ArfGAP with FG repeats 2 [Source:HGNC Symbol;Acc:HGNC:5177]
ENSG00000157985	AGAP1	0.265681	0.273208	0.721135	0.563506	1186.75	0.242475	1.0957	ArfGAP with GTPase domain, ankyrin repeat and PH domain 1 [Source:HGNC Symbol;Acc:HGNC:16922]
ENSG00000279058	AGAP14P	0.505005	0.600513	0.888717	0.221477	5.67193	0.96437	0.523663	ArfGAP with GTPase domain, ankyrin repeat and PH domain 14, pseudogene [Source:HGNC Symbol;Acc:HGNC:23660]
ENSG00000135439	AGAP2	-0.446931	0.268216	0.717596	0.571515	58.8868	0.403667	-1.10718	ArfGAP with GTPase domain, ankyrin repeat and PH domain 2 [Source:HGNC Symbol;Acc:HGNC:16921]
ENSG00000133612	AGAP3	-0.287917	0.32759	0.754946	0.484669	1157.34	0.294099	-0.978979	ArfGAP with GTPase domain, ankyrin repeat and PH domain 3 [Source:HGNC Symbol;Acc:HGNC:16923]
ENSG00000188234	AGAP4	0.540595	0.38229	0.78751	0.417607	14.7823	0.618753	0.873684	ArfGAP with GTPase domain, ankyrin repeat and PH domain 4 [Source:HGNC Symbol;Acc:HGNC:23459]
ENSG00000204149	AGAP6	0.59449	0.59215	0.884596	0.227568	3.7962	1.1097	0.535723	ArfGAP with GTPase domain, ankyrin repeat and PH domain 6 [Source:HGNC Symbol;Acc:HGNC:23466]
ENSG00000204172	AGAP9	-0.0540914	0.887233	0.9752	0.0519622	70.8042	0.381446	-0.141806	ArfGAP with GTPase domain, ankyrin repeat and PH domain 9 [Source:HGNC Symbol;Acc:HGNC:23463]
ENSG00000186635	ARAP1	0.00887188	0.973514	0.994933	0.0116576	1640.9	0.267219	0.0332008	ArfGAP with RhoGAP domain, ankyrin repeat and PH domain 1 [Source:HGNC Symbol;Acc:HGNC:16925]
ENSG00000047365	ARAP2	0.424637	0.136186	0.610751	0.865866	346.168	0.284964	1.49014	ArfGAP with RhoGAP domain, ankyrin repeat and PH domain 2 [Source:HGNC Symbol;Acc:HGNC:16924]
ENSG00000120318	ARAP3	-0.064756	0.798551	0.952517	0.0976973	323.817	0.253723	-0.255223	ArfGAP with RhoGAP domain, ankyrin repeat and PH domain 3 [Source:HGNC Symbol;Acc:HGNC:24097]
ENSG00000153317	ASAP1	0.424662	0.107931	0.57821	0.966852	1806.08	0.264165	1.60756	ArfGAP with SH3 domain, ankyrin repeat and PH domain 1 [Source:HGNC Symbol;Acc:HGNC:2720]
ENSG00000151693	ASAP2	0.57845	0.0372179	0.538065	1.42925	1124.05	0.277652	2.08337	ArfGAP with SH3 domain, ankyrin repeat and PH domain 2 [Source:HGNC Symbol;Acc:HGNC:2721]
ENSG00000088280	ASAP3	-0.0403043	0.882213	0.974169	0.0544267	328.946	0.272023	-0.148165	ArfGAP with SH3 domain, ankyrin repeat and PH domain 3 [Source:HGNC Symbol;Acc:HGNC:14987]
ENSG00000112379	ARFGEF3	0.544647	0.0479834	0.538065	1.31891	880.111	0.27542	1.97752	ARFGEF family member 3 [Source:HGNC Symbol;Acc:HGNC:21213]
ENSG00000271966	ARFGEF1-DT	1.1966	0.182436	0.652595	0.738889	5.56654	0.897477	1.33329	ARFGEF1 divergent transcript [Source:HGNC Symbol;Acc:HGNC:55237]
ENSG00000081181	ARG2	-0.28945	0.199028	0.664633	0.701085	381.478	0.225372	-1.28432	arginase 2 [Source:HGNC Symbol;Acc:HGNC:664]
ENSG00000134884	ARGLU1	0.122438	0.598328	0.887765	0.223061	2233.36	0.232416	0.526806	arginine and glutamate rich 1 [Source:HGNC Symbol;Acc:HGNC:25482]
ENSG00000174891	RSRC1	0.197542	0.442618	0.823447	0.353971	2004.72	0.25729	0.76778	arginine and serine rich coiled-coil 1 [Source:HGNC Symbol;Acc:HGNC:24152]
ENSG00000111011	RSRC2	0.0598485	0.803525	0.954446	0.0950007	2406.02	0.24056	0.248788	arginine and serine rich coiled-coil 2 [Source:HGNC Symbol;Acc:HGNC:30559]
ENSG00000117616	RSRP1	0.0425575	0.866731	0.971562	0.0621158	544.528	0.253601	0.167813	arginine and serine rich protein 1 [Source:HGNC Symbol;Acc:HGNC:25234]
ENSG00000119986	AVPI1	-0.310693	0.271849	0.720237	0.565672	376.11	0.282753	-1.09881	arginine vasopressin induced 1 [Source:HGNC Symbol;Acc:HGNC:30898]
ENSG00000166148	AVPR1A	-0.0366326	0.931546	0.983834	0.0307956	41.9444	0.426459	-0.0858995	arginine vasopressin receptor 1A [Source:HGNC Symbol;Acc:HGNC:895]
ENSG00000142599	RERE	0.201465	0.442721	0.823447	0.353869	1109.74	0.262459	0.767606	arginine-glutamic acid dipeptide repeats [Source:HGNC Symbol;Acc:HGNC:9965]
ENSG00000126522	ASL	-0.530413	0.175912	0.646717	0.754704	74.1922	0.391898	-1.35345	argininosuccinate lyase [Source:HGNC Symbol;Acc:HGNC:746]
ENSG00000130707	ASS1	-0.363548	0.109805	0.580641	0.959378	2774.6	0.22735	-1.59907	argininosuccinate synthase 1 [Source:HGNC Symbol;Acc:HGNC:758]
ENSG00000223922	ASS1P2	0.041914	0.967269	0.993698	0.0144528	4.21979	1.02145	0.0410339	argininosuccinate synthetase 1 pseudogene 2 [Source:HGNC Symbol;Acc:HGNC:765]
ENSG00000176393	RNPEP	-0.149962	0.491449	0.84357	0.308522	1674.45	0.217966	-0.688007	arginyl aminopeptidase [Source:HGNC Symbol;Acc:HGNC:10078]
ENSG00000142327	RNPEPL1	-0.34681	0.303273	0.738917	0.518167	359.561	0.336892	-1.02944	arginyl aminopeptidase like 1 [Source:HGNC Symbol;Acc:HGNC:10079]
ENSG00000113643	RARS1	-0.0246443	0.912583	0.979867	0.0397278	3705.51	0.224485	-0.109781	arginyl-tRNA synthetase 1 [Source:HGNC Symbol;Acc:HGNC:9870]
ENSG00000146282	RARS2	0.126902	0.569432	0.877485	0.244559	1443.21	0.22307	0.568889	arginyl-tRNA synthetase 2, mitochondrial [Source:HGNC Symbol;Acc:HGNC:21406]
ENSG00000107669	ATE1	0.396809	0.124636	0.596216	0.904355	1514.56	0.258407	1.5356	arginyltransferase 1 [Source:HGNC Symbol;Acc:HGNC:782]
ENSG00000123908	AGO2	0.667842	0.0158479	0.538065	1.80003	2283.21	0.276837	2.4124	argonaute RISC catalytic component 2 [Source:HGNC Symbol;Acc:HGNC:3263]
ENSG00000126070	AGO3	0.302519	0.239015	0.694705	0.621576	749.846	0.256926	1.17745	argonaute RISC catalytic component 3 [Source:HGNC Symbol;Acc:HGNC:18421]
ENSG00000092847	AGO1	0.537695	0.0472747	0.538065	1.32537	1822.71	0.271039	1.98383	argonaute RISC component 1 [Source:HGNC Symbol;Acc:HGNC:3262]
ENSG00000134698	AGO4	0.549486	0.0342178	0.538065	1.46575	749.8	0.259498	2.1175	argonaute RISC component 4 [Source:HGNC Symbol;Acc:HGNC:18424]
ENSG00000262728	ARHGAP11A-DT	0.281975	0.701649	0.923922	0.15388	8.17992	0.736046	0.383095	ARHGAP11A divergent transcript [Source:HGNC Symbol;Acc:HGNC:56188]
ENSG00000247728	ARHGAP11B-DT	0.481104	0.515899	0.854889	0.287435	7.96793	0.740525	0.64968	ARHGAP11B divergent transcript [Source:HGNC Symbol;Acc:HGNC:55586]
ENSG00000215769	ARHGAP27P1-BPTFP1-KPNA2P3	-0.278439	0.75453	0.939737	0.122323	5.56038	0.890514	-0.312672	ARHGAP27P1-BPTFP1-KPNA2P3 readthrough, transcribed pseudogene [Source:HGNC Symbol;Acc:HGNC:52873]
ENSG00000266441	ARHGAP28-AS1	-0.552443	0.530942	0.861843	0.274953	5.75774	0.881696	-0.626569	ARHGAP28 antisense RNA 1 [Source:HGNC Symbol;Acc:HGNC:55320]
ENSG00000241155	ARHGAP31-AS1	0.195465	0.733588	0.933307	0.134548	13.9928	0.574295	0.340357	ARHGAP31 antisense RNA 1 [Source:HGNC Symbol;Acc:HGNC:41235]
ENSG00000248027	ARHGAP42-AS1	0.281884	0.685198	0.9196	0.164184	9.21741	0.695356	0.40538	ARHGAP42 antisense RNA 1 [Source:HGNC Symbol;Acc:HGNC:54801]
ENSG00000258655	ARHGAP5-AS1	-0.160166	0.585259	0.882735	0.232652	107.816	0.293496	-0.545719	ARHGAP5 antisense RNA 1 (head to head) [Source:HGNC Symbol;Acc:HGNC:20279]
ENSG00000257038	ARHGEF17-AS1	-0.989485	0.213886	0.676016	0.669818	7.54542	0.796078	-1.24295	ARHGEF17 antisense RNA 1 [Source:HGNC Symbol;Acc:HGNC:55485]
ENSG00000243069	ARHGEF26-AS1	0.211444	0.757361	0.941307	0.120697	10.683	0.684397	0.308949	ARHGEF26 antisense RNA 1 [Source:HGNC Symbol;Acc:HGNC:41048]
ENSG00000244198	ARHGEF35-AS1	-0.408634	0.661034	0.909252	0.179776	5.20324	0.931921	-0.438486	ARHGEF35 antisense RNA 1 [Source:HGNC Symbol;Acc:HGNC:41292]
ENSG00000166233	ARIH1	0.396711	0.126939	0.598412	0.896406	3833.68	0.259919	1.52629	ariadne RBR E3 ubiquitin protein ligase 1 [Source:HGNC Symbol;Acc:HGNC:689]
ENSG00000177479	ARIH2	0.0293609	0.890214	0.975802	0.0505057	2296.26	0.212708	0.138034	ariadne RBR E3 ubiquitin protein ligase 2 [Source:HGNC Symbol;Acc:HGNC:690]
ENSG00000221883	ARIH2OS	-0.271129	0.573012	0.879153	0.241836	21.4963	0.481048	-0.563621	ARIH2 opposite strand lncRNA [Source:HGNC Symbol;Acc:HGNC:34425]
ENSG00000004848	ARX	-0.406447	0.142216	0.614601	0.847052	133.104	0.276949	-1.46759	aristaless related homeobox [Source:HGNC Symbol;Acc:HGNC:18060]
ENSG00000198520	ARMH1	-0.392003	0.648014	0.904613	0.188416	5.99448	0.858671	-0.456523	armadillo like helical domain containing 1 [Source:HGNC Symbol;Acc:HGNC:34345]
ENSG00000120029	ARMH3	0.265982	0.241297	0.696954	0.617448	790.759	0.226995	1.17175	armadillo like helical domain containing 3 [Source:HGNC Symbol;Acc:HGNC:25788]
ENSG00000139971	ARMH4	0.152965	0.541777	0.86532	0.266179	360.261	0.25071	0.610127	armadillo like helical domain containing 4 [Source:HGNC Symbol;Acc:HGNC:19846]
ENSG00000104442	ARMC1	0.0202277	0.933899	0.984451	0.0297003	1828.22	0.243881	0.0829409	armadillo repeat containing 1 [Source:HGNC Symbol;Acc:HGNC:17684]
ENSG00000170632	ARMC10	0.162556	0.49901	0.847207	0.30189	980.383	0.240451	0.676048	armadillo repeat containing 10 [Source:HGNC Symbol;Acc:HGNC:21706]
ENSG00000118690	ARMC2	0.469796	0.10266	0.573032	0.9886	138.01	0.287849	1.63209	armadillo repeat containing 2 [Source:HGNC Symbol;Acc:HGNC:23045]
ENSG00000165309	ARMC3	0.127958	0.803074	0.954325	0.0952443	20.143	0.513124	0.24937	armadillo repeat containing 3 [Source:HGNC Symbol;Acc:HGNC:30964]
ENSG00000140691	ARMC5	-0.627317	0.109013	0.580081	0.96252	143.476	0.391427	-1.60264	armadillo repeat containing 5 [Source:HGNC Symbol;Acc:HGNC:25781]
ENSG00000105676	ARMC6	-0.499203	0.0776938	0.546533	1.10961	862.016	0.282958	-1.76423	armadillo repeat containing 6 [Source:HGNC Symbol;Acc:HGNC:25049]
ENSG00000125449	ARMC7	-0.327797	0.197391	0.66431	0.704672	485.787	0.2543	-1.28902	armadillo repeat containing 7 [Source:HGNC Symbol;Acc:HGNC:26168]
ENSG00000114098	ARMC8	0.351478	0.124033	0.595962	0.906462	1011.42	0.22852	1.53806	armadillo repeat containing 8 [Source:HGNC Symbol;Acc:HGNC:24999]
ENSG00000135931	ARMC9	0.0664722	0.767214	0.944319	0.115084	532.903	0.224552	0.296021	armadillo repeat containing 9 [Source:HGNC Symbol;Acc:HGNC:20730]
ENSG00000126947	ARMCX1	-0.0176502	0.942791	0.987131	0.0255845	248.797	0.245955	-0.0717622	armadillo repeat containing X-linked 1 [Source:HGNC Symbol;Acc:HGNC:18073]
ENSG00000184867	ARMCX2	-0.0588465	0.785044	0.949025	0.105106	684.819	0.215751	-0.272752	armadillo repeat containing X-linked 2 [Source:HGNC Symbol;Acc:HGNC:16869]
ENSG00000102401	ARMCX3	0.200066	0.464214	0.833047	0.333282	2411.4	0.273341	0.731926	armadillo repeat containing X-linked 3 [Source:HGNC Symbol;Acc:HGNC:24065]
ENSG00000196440	ARMCX4	0.147394	0.630972	0.899719	0.19999	85.9203	0.306841	0.48036	armadillo repeat containing X-linked 4 [Source:HGNC Symbol;Acc:HGNC:28615]
ENSG00000125962	ARMCX5	-0.0344127	0.886208	0.974993	0.0524645	473.132	0.240473	-0.143104	armadillo repeat containing X-linked 5 [Source:HGNC Symbol;Acc:HGNC:25772]
ENSG00000198960	ARMCX6	0.167747	0.460897	0.831347	0.336396	391.717	0.227494	0.73737	armadillo repeat containing X-linked 6 [Source:HGNC Symbol;Acc:HGNC:26094]
ENSG00000271147	ARMCX5-GPRASP2	0.324288	0.345262	0.765653	0.461852	136.852	0.343591	0.94382	ARMCX5-GPRASP2 readthrough [Source:HGNC Symbol;Acc:HGNC:42000]
ENSG00000259495	ARNT2-DT	0.386546	0.217574	0.67983	0.662392	102.595	0.313499	1.233	ARNT2 divergent transcript [Source:HGNC Symbol;Acc:HGNC:56077]
ENSG00000213985		0.597748	0.530668	0.861839	0.275177	5.21374	0.953367	0.626987	ARP2 actin-related protein 2 homolog (yeast) (ACTR2) pseudogene
ENSG00000203993	ARRDC1-AS1	-0.42395	0.107494	0.577739	0.968614	779.756	0.263395	-1.60956	ARRDC1 antisense RNA 1 [Source:HGNC Symbol;Acc:HGNC:23395]
ENSG00000281357	ARRDC3-AS1	-0.0676206	0.853163	0.967666	0.0689682	44.5788	0.36535	-0.185085	ARRDC3 antisense RNA 1 [Source:HGNC Symbol;Acc:HGNC:44145]
ENSG00000137486	ARRB1	0.00112493	0.996247	0.99959	0.00163301	657.148	0.239154	0.00470381	arrestin beta 1 [Source:HGNC Symbol;Acc:HGNC:711]
ENSG00000141480	ARRB2	-0.236537	0.330345	0.755319	0.481033	1458.58	0.242996	-0.97342	arrestin beta 2 [Source:HGNC Symbol;Acc:HGNC:712]
ENSG00000197070	ARRDC1	-0.427709	0.223127	0.684373	0.651448	339.61	0.351084	-1.21825	arrestin domain containing 1 [Source:HGNC Symbol;Acc:HGNC:28633]
ENSG00000105643	ARRDC2	-0.319864	0.209907	0.67233	0.677973	255.463	0.255111	-1.25382	arrestin domain containing 2 [Source:HGNC Symbol;Acc:HGNC:25225]
ENSG00000113369	ARRDC3	0.264479	0.433116	0.817406	0.363396	458.168	0.337401	0.783871	arrestin domain containing 3 [Source:HGNC Symbol;Acc:HGNC:29263]
ENSG00000140450	ARRDC4	0.4956	0.0418677	0.538065	1.37812	2651.19	0.243558	2.03483	arrestin domain containing 4 [Source:HGNC Symbol;Acc:HGNC:28087]
ENSG00000214435	AS3MT	-0.300507	0.452298	0.827393	0.344576	34.6264	0.399829	-0.75159	arsenite methyltransferase [Source:HGNC Symbol;Acc:HGNC:17452]
ENSG00000117407	ARTN	-0.952359	0.129047	0.60166	0.889251	13.2493	0.627432	-1.51787	artemin [Source:HGNC Symbol;Acc:HGNC:727]
ENSG00000272106		-0.513576	0.197775	0.664377	0.703828	38.7738	0.398765	-1.28792	artifact
ENSG00000173409	ARV1	0.0716565	0.743095	0.936767	0.128956	928.049	0.218627	0.327757	ARV1 homolog, fatty acid homeostasis modulator [Source:HGNC Symbol;Acc:HGNC:29561]
ENSG00000099889	ARVCF	-0.526626	0.111231	0.583383	0.953776	215.332	0.330653	-1.59269	ARVCF delta catenin family member [Source:HGNC Symbol;Acc:HGNC:728]
ENSG00000106546	AHR	0.331259	0.22101	0.681894	0.655589	578.196	0.27067	1.22385	aryl hydrocarbon receptor [Source:HGNC Symbol;Acc:HGNC:348]
ENSG00000110711	AIP	-0.455209	0.109616	0.580641	0.960125	1769.49	0.28452	-1.59992	aryl hydrocarbon receptor interacting protein [Source:HGNC Symbol;Acc:HGNC:358]
ENSG00000143437	ARNT	0.0114822	0.964295	0.993452	0.0157899	958.019	0.256505	0.0447639	aryl hydrocarbon receptor nuclear translocator [Source:HGNC Symbol;Acc:HGNC:700]
ENSG00000172379	ARNT2	0.266483	0.268773	0.717651	0.570614	988.133	0.240966	1.10589	aryl hydrocarbon receptor nuclear translocator 2 [Source:HGNC Symbol;Acc:HGNC:16876]
ENSG00000133794	ARNTL	0.235299	0.302333	0.738774	0.519515	443.29	0.228126	1.03144	aryl hydrocarbon receptor nuclear translocator like [Source:HGNC Symbol;Acc:HGNC:701]
ENSG00000029153	ARNTL2	0.321116	0.20915	0.671159	0.679541	1638.08	0.255685	1.2559	aryl hydrocarbon receptor nuclear translocator like 2 [Source:HGNC Symbol;Acc:HGNC:18984]
ENSG00000063438	AHRR	0.551928	0.225229	0.686001	0.647376	27.127	0.455108	1.21274	aryl hydrocarbon receptor repressor [Source:HGNC Symbol;Acc:HGNC:346]
ENSG00000183077	AFMID	-0.265623	0.287958	0.730659	0.540671	667.549	0.249972	-1.06261	arylformamidase [Source:HGNC Symbol;Acc:HGNC:20910]
ENSG00000100299	ARSA	-0.501837	0.134221	0.608211	0.872181	226.414	0.33508	-1.49766	arylsulfatase A [Source:HGNC Symbol;Acc:HGNC:713]
ENSG00000113273	ARSB	0.317212	0.213252	0.675561	0.671107	652.88	0.254855	1.24467	arylsulfatase B [Source:HGNC Symbol;Acc:HGNC:714]
ENSG00000006756	ARSD	-0.702579	0.0158589	0.538065	1.79973	164.184	0.291267	-2.41215	arylsulfatase D [Source:HGNC Symbol;Acc:HGNC:717]
ENSG00000183876	ARSI	-0.750549	0.058265	0.539088	1.23459	59.8386	0.39634	-1.8937	arylsulfatase family member I [Source:HGNC Symbol;Acc:HGNC:32521]
ENSG00000180801	ARSJ	0.0923329	0.700344	0.923478	0.154689	407.509	0.239915	0.384857	arylsulfatase family member J [Source:HGNC Symbol;Acc:HGNC:26286]
ENSG00000164291	ARSK	0.389347	0.152788	0.626007	0.81591	668.167	0.272318	1.42975	arylsulfatase family member K [Source:HGNC Symbol;Acc:HGNC:25239]
ENSG00000141337	ARSG	-0.117213	0.716472	0.927832	0.144801	86.233	0.322742	-0.363178	arylsulfatase G [Source:HGNC Symbol;Acc:HGNC:24102]
ENSG00000157399	ARSL	-0.606196	0.0635686	0.541473	1.19676	82.481	0.326756	-1.85519	arylsulfatase L [Source:HGNC Symbol;Acc:HGNC:719]
ENSG00000245281	ASAH1-AS1	0.0691432	0.901349	0.977971	0.0451068	16.6172	0.557801	0.123957	ASAH1 antisense RNA 1 [Source:HGNC Symbol;Acc:HGNC:55603]
ENSG00000267080	ASB16-AS1	-0.475657	0.126862	0.598412	0.896669	128.667	0.31158	-1.52659	ASB16 antisense RNA 1 [Source:HGNC Symbol;Acc:HGNC:25442]
ENSG00000116539	ASH1L	0.715846	0.0190096	0.538065	1.72103	1976.82	0.30522	2.34534	ASH1 like histone lysine methyltransferase [Source:HGNC Symbol;Acc:HGNC:19088]
ENSG00000235919	ASH1L-AS1	-0.589477	0.149003	0.622886	0.826805	55.6624	0.40849	-1.44306	ASH1L antisense RNA 1 [Source:HGNC Symbol;Acc:HGNC:44146]
ENSG00000129691	ASH2L	-0.046218	0.830743	0.961445	0.0805333	1514.23	0.216226	-0.213749	ASH2 like, histone lysine methyltransferase complex subunit [Source:HGNC Symbol;Acc:HGNC:744]
ENSG00000141505	ASGR1	-0.464634	0.283855	0.729477	0.546903	39.9785	0.433549	-1.0717	asialoglycoprotein receptor 1 [Source:HGNC Symbol;Acc:HGNC:742]
ENSG00000162174	ASRGL1	-0.536661	0.0263949	0.538065	1.57848	944.462	0.241701	-2.22035	asparaginase and isoaspartyl peptidase 1 [Source:HGNC Symbol;Acc:HGNC:16448]
ENSG00000070669	ASNS	-0.199517	0.779396	0.94729	0.108242	9.38774	0.71229	-0.280106	asparagine synthetase (glutamine-hydrolyzing) [Source:HGNC Symbol;Acc:HGNC:753]
ENSG00000138381	ASNSD1	0.0902214	0.701584	0.923922	0.153921	1065.44	0.235452	0.383184	asparagine synthetase domain containing 1 [Source:HGNC Symbol;Acc:HGNC:24910]
ENSG00000134440	NARS1	0.196224	0.388242	0.7907	0.410897	5710.02	0.227425	0.862809	asparaginyl-tRNA synthetase 1 [Source:HGNC Symbol;Acc:HGNC:7643]
ENSG00000137513	NARS2	0.114049	0.62122	0.896038	0.206755	1268.72	0.230811	0.494122	asparaginyl-tRNA synthetase 2, mitochondrial [Source:HGNC Symbol;Acc:HGNC:26274]
ENSG00000198363	ASPH	0.458853	0.0558569	0.539088	1.25292	4783.66	0.239967	1.91215	aspartate beta-hydroxylase [Source:HGNC Symbol;Acc:HGNC:757]
ENSG00000174939	ASPHD1	-0.51836	0.418187	0.808397	0.37863	12.3354	0.640289	-0.809571	aspartate beta-hydroxylase domain containing 1 [Source:HGNC Symbol;Acc:HGNC:27380]
ENSG00000128203	ASPHD2	-0.126479	0.608768	0.891944	0.215548	277.906	0.24711	-0.511832	aspartate beta-hydroxylase domain containing 2 [Source:HGNC Symbol;Acc:HGNC:30437]
ENSG00000189269	DRICH1	0.351402	0.745795	0.937484	0.127381	3.6153	1.08394	0.324189	aspartate rich 1 [Source:HGNC Symbol;Acc:HGNC:28031]
ENSG00000244617	ASPRV1	-0.524431	0.409641	0.803138	0.387597	15.7452	0.63604	-0.824526	aspartic peptidase retroviral like 1 [Source:HGNC Symbol;Acc:HGNC:26321]
ENSG00000123992	DNPEP	-0.27804	0.287725	0.730509	0.541023	656.063	0.261531	-1.06313	aspartyl aminopeptidase [Source:HGNC Symbol;Acc:HGNC:2981]
ENSG00000115866	DARS1	-0.109938	0.66002	0.909135	0.180443	2885.97	0.249923	-0.439886	aspartyl-tRNA synthetase 1 [Source:HGNC Symbol;Acc:HGNC:2678]
ENSG00000117593	DARS2	0.376432	0.102722	0.573035	0.988336	2592.37	0.230686	1.6318	aspartyl-tRNA synthetase 2, mitochondrial [Source:HGNC Symbol;Acc:HGNC:25538]
ENSG00000038002	AGA	0.111445	0.645718	0.904473	0.189957	655.547	0.24242	0.459719	aspartylglucosaminidase [Source:HGNC Symbol;Acc:HGNC:318]
ENSG00000169696	ASPSCR1	-0.643089	0.0814874	0.54731	1.08891	341.536	0.369142	-1.74212	ASPSCR1 tether for SLC2A4, UBX domain containing [Source:HGNC Symbol;Acc:HGNC:13825]
ENSG00000066279	ASPM	0.616759	0.0450754	0.538065	1.34606	4262	0.307772	2.00395	assembly factor for spindle microtubules [Source:HGNC Symbol;Acc:HGNC:19048]
ENSG00000034533	ASTE1	0.203407	0.390971	0.791601	0.407855	376.133	0.23711	0.857857	asteroid homolog 1 [Source:HGNC Symbol;Acc:HGNC:25021]
ENSG00000152092	ASTN1	-0.767065	0.157304	0.631243	0.803261	23.1872	0.542403	-1.4142	astrotactin 1 [Source:HGNC Symbol;Acc:HGNC:773]
ENSG00000148219	ASTN2	-0.138428	0.581994	0.881571	0.235081	230.97	0.25147	-0.550474	astrotactin 2 [Source:HGNC Symbol;Acc:HGNC:17021]
ENSG00000171456	ASXL1	0.305984	0.228621	0.687669	0.640883	2842.51	0.254157	1.20392	ASXL transcriptional regulator 1 [Source:HGNC Symbol;Acc:HGNC:18318]
ENSG00000143970	ASXL2	0.556778	0.041401	0.538065	1.38299	1301.18	0.272998	2.03949	ASXL transcriptional regulator 2 [Source:HGNC Symbol;Acc:HGNC:23805]
ENSG00000141431	ASXL3	0.652512	0.0664629	0.542533	1.17742	105.074	0.355536	1.83529	ASXL transcriptional regulator 3 [Source:HGNC Symbol;Acc:HGNC:29357]
ENSG00000153207	AHCTF1	0.560222	0.0306809	0.538065	1.51313	626.703	0.25922	2.16119	AT-hook containing transcription factor 1 [Source:HGNC Symbol;Acc:HGNC:24618]
ENSG00000226121	AHCTF1P1	0.202249	0.69858	0.923478	0.155784	17.4496	0.522285	0.387238	AT-hook containing transcription factor 1 pseudogene 1 [Source:HGNC Symbol;Acc:HGNC:24620]
ENSG00000126705	AHDC1	-0.166234	0.583262	0.881878	0.234136	303.88	0.303001	-0.548626	AT-hook DNA binding motif containing 1 [Source:HGNC Symbol;Acc:HGNC:25230]
ENSG00000106948	AKNA	0.0591472	0.84901	0.966687	0.071087	225.995	0.310678	0.190381	AT-hook transcription factor [Source:HGNC Symbol;Acc:HGNC:24108]
ENSG00000117713	ARID1A	0.186929	0.429924	0.815167	0.366608	2198.22	0.236823	0.789321	AT-rich interaction domain 1A [Source:HGNC Symbol;Acc:HGNC:11110]
ENSG00000049618	ARID1B	0.344975	0.171538	0.643358	0.76564	1384.02	0.252307	1.36728	AT-rich interaction domain 1B [Source:HGNC Symbol;Acc:HGNC:18040]
ENSG00000189079	ARID2	0.516509	0.0508198	0.538065	1.29397	2140.74	0.26447	1.953	AT-rich interaction domain 2 [Source:HGNC Symbol;Acc:HGNC:18037]
ENSG00000116017	ARID3A	-0.0278259	0.896484	0.976959	0.0474574	1028.88	0.213874	-0.130104	AT-rich interaction domain 3A [Source:HGNC Symbol;Acc:HGNC:3031]
ENSG00000179361	ARID3B	0.36184	0.207363	0.669094	0.683269	295.563	0.286981	1.26085	AT-rich interaction domain 3B [Source:HGNC Symbol;Acc:HGNC:14350]
ENSG00000205143	ARID3C	1.07341	0.283595	0.729477	0.547302	5.30493	1.00105	1.07228	AT-rich interaction domain 3C [Source:HGNC Symbol;Acc:HGNC:21209]
ENSG00000032219	ARID4A	0.0234691	0.935658	0.985113	0.0288828	1186.2	0.290717	0.0807282	AT-rich interaction domain 4A [Source:HGNC Symbol;Acc:HGNC:9885]
ENSG00000054267	ARID4B	0.118451	0.68172	0.918242	0.166394	3016.82	0.288823	0.410117	AT-rich interaction domain 4B [Source:HGNC Symbol;Acc:HGNC:15550]
ENSG00000196843	ARID5A	-0.406522	0.237189	0.693461	0.624905	259.977	0.343916	-1.18204	AT-rich interaction domain 5A [Source:HGNC Symbol;Acc:HGNC:17361]
ENSG00000150347	ARID5B	0.102845	0.662163	0.909591	0.179035	1105.09	0.235382	0.436929	AT-rich interaction domain 5B [Source:HGNC Symbol;Acc:HGNC:17362]
ENSG00000124788	ATXN1	0.416431	0.086781	0.555778	1.06158	515.235	0.243153	1.71263	ataxin 1 [Source:HGNC Symbol;Acc:HGNC:10548]
ENSG00000224470	ATXN1L	0.421925	0.111462	0.583383	0.952872	707.105	0.265086	1.59165	ataxin 1 like [Source:HGNC Symbol;Acc:HGNC:33279]
ENSG00000130638	ATXN10	-0.0260966	0.914247	0.979888	0.0389364	5112.12	0.242346	-0.107683	ataxin 10 [Source:HGNC Symbol;Acc:HGNC:10549]
ENSG00000204842	ATXN2	0.290301	0.207756	0.669429	0.682446	1044.66	0.230442	1.25976	ataxin 2 [Source:HGNC Symbol;Acc:HGNC:10555]
ENSG00000168488	ATXN2L	0.172652	0.578445	0.880217	0.237738	1544.42	0.310718	0.555657	ataxin 2 like [Source:HGNC Symbol;Acc:HGNC:31326]
ENSG00000066427	ATXN3	0.438293	0.0890785	0.558167	1.05023	610.621	0.257777	1.70028	ataxin 3 [Source:HGNC Symbol;Acc:HGNC:7106]
ENSG00000163635	ATXN7	0.33076	0.218937	0.680708	0.659681	465.076	0.26905	1.22936	ataxin 7 [Source:HGNC Symbol;Acc:HGNC:10560]
ENSG00000146776	ATXN7L1	0.289929	0.328802	0.755319	0.483066	129.924	0.296897	0.97653	ataxin 7 like 1 [Source:HGNC Symbol;Acc:HGNC:22210]
ENSG00000162650	ATXN7L2	-0.14528	0.659266	0.908751	0.180939	123.538	0.329487	-0.440927	ataxin 7 like 2 [Source:HGNC Symbol;Acc:HGNC:28713]
ENSG00000087152	ATXN7L3	0.0550462	0.808061	0.955981	0.0925558	2102.1	0.226595	0.242928	ataxin 7 like 3 [Source:HGNC Symbol;Acc:HGNC:25416]
ENSG00000253719	ATXN7L3B	0.317094	0.153653	0.626534	0.813459	5618.27	0.222249	1.42675	ataxin 7 like 3B [Source:HGNC Symbol;Acc:HGNC:37931]
ENSG00000226864	ATE1-AS1	0.302298	0.588301	0.883398	0.230401	23.483	0.558466	0.5413	ATE1 antisense RNA 1 [Source:HGNC Symbol;Acc:HGNC:49496]
ENSG00000198513	ATL1	0.336701	0.25639	0.70809	0.591099	242.288	0.296662	1.13497	atlastin GTPase 1 [Source:HGNC Symbol;Acc:HGNC:11231]
ENSG00000119787	ATL2	0.410002	0.0821348	0.547313	1.08547	2334.03	0.235846	1.73843	atlastin GTPase 2 [Source:HGNC Symbol;Acc:HGNC:24047]
ENSG00000184743	ATL3	-0.198476	0.418499	0.808618	0.378306	1259.16	0.245326	-0.809029	atlastin GTPase 3 [Source:HGNC Symbol;Acc:HGNC:24526]
ENSG00000166454	ATMIN	0.358254	0.120178	0.592716	0.920176	1831.82	0.230532	1.55403	ATM interactor [Source:HGNC Symbol;Acc:HGNC:29034]
ENSG00000149311	ATM	0.667309	0.0277546	0.538065	1.55666	1320.49	0.303221	2.20074	ATM serine/threonine kinase [Source:HGNC Symbol;Acc:HGNC:795]
ENSG00000179774	ATOH7	-0.843166	0.27747	0.725225	0.556783	7.13458	0.776382	-1.08602	atonal bHLH transcription factor 7 [Source:HGNC Symbol;Acc:HGNC:13907]
ENSG00000168874	ATOH8	-0.30986	0.382616	0.787592	0.417237	73.2799	0.354901	-0.873087	atonal bHLH transcription factor 8 [Source:HGNC Symbol;Acc:HGNC:24126]
ENSG00000165029	ABCA1	0.518391	0.208431	0.670291	0.681039	36.8771	0.412111	1.25789	ATP binding cassette subfamily A member 1 [Source:HGNC Symbol;Acc:HGNC:29]
ENSG00000154263	ABCA10	-0.0819178	0.934627	0.984598	0.0293617	4.4217	0.998695	-0.0820248	ATP binding cassette subfamily A member 10 [Source:HGNC Symbol;Acc:HGNC:30]
ENSG00000251595	ABCA11P	-0.0979708	0.836948	0.963204	0.0773015	46.0243	0.476052	-0.205799	ATP binding cassette subfamily A member 11, pseudogene [Source:HGNC Symbol;Acc:HGNC:31]
ENSG00000144452	ABCA12	-0.00130689	0.998611	0.999609	0.000603692	8.62277	0.750674	-0.00174096	ATP binding cassette subfamily A member 12 [Source:HGNC Symbol;Acc:HGNC:14637]
ENSG00000238098	ABCA17P	-0.647743	0.227441	0.687496	0.643132	19.4781	0.536665	-1.20698	ATP binding cassette subfamily A member 17, pseudogene [Source:HGNC Symbol;Acc:HGNC:32972]
ENSG00000107331	ABCA2	0.316089	0.332929	0.756246	0.477648	1551.33	0.32646	0.968231	ATP binding cassette subfamily A member 2 [Source:HGNC Symbol;Acc:HGNC:32]
ENSG00000167972	ABCA3	0.196954	0.514146	0.85429	0.288914	934.769	0.301894	0.652396	ATP binding cassette subfamily A member 3 [Source:HGNC Symbol;Acc:HGNC:33]
ENSG00000154265	ABCA5	0.515505	0.0631177	0.5401	1.19985	905.41	0.277397	1.85836	ATP binding cassette subfamily A member 5 [Source:HGNC Symbol;Acc:HGNC:35]
ENSG00000064687	ABCA7	-0.262562	0.464691	0.833293	0.332835	149.57	0.359112	-0.731144	ATP binding cassette subfamily A member 7 [Source:HGNC Symbol;Acc:HGNC:37]
ENSG00000141338	ABCA8	0.031542	0.932612	0.984214	0.030299	60.0453	0.373017	0.0845589	ATP binding cassette subfamily A member 8 [Source:HGNC Symbol;Acc:HGNC:38]
ENSG00000085563	ABCB1	-0.0200054	0.941922	0.98701	0.025985	186.441	0.274594	-0.0728543	ATP binding cassette subfamily B member 1 [Source:HGNC Symbol;Acc:HGNC:40]
ENSG00000135776	ABCB10	0.234009	0.368956	0.779906	0.433026	2263.23	0.260464	0.898431	ATP binding cassette subfamily B member 10 [Source:HGNC Symbol;Acc:HGNC:41]
ENSG00000005471	ABCB4	-0.00884812	0.975267	0.99541	0.0108766	110.539	0.28539	-0.0310036	ATP binding cassette subfamily B member 4 [Source:HGNC Symbol;Acc:HGNC:45]
ENSG00000004846	ABCB5	-1.35145	0.120192	0.592716	0.920123	10.8933	0.869675	-1.55397	ATP binding cassette subfamily B member 5 [Source:HGNC Symbol;Acc:HGNC:46]
ENSG00000115657	ABCB6	0.147299	0.7923	0.950524	0.10111	19.5739	0.559381	0.263325	ATP binding cassette subfamily B member 6 (Langereis blood group) [Source:HGNC Symbol;Acc:HGNC:47]
ENSG00000131269	ABCB7	0.156052	0.47831	0.838818	0.320291	1526.7	0.220094	0.709023	ATP binding cassette subfamily B member 7 [Source:HGNC Symbol;Acc:HGNC:48]
ENSG00000197150	ABCB8	-0.501633	0.147167	0.620086	0.83219	282.112	0.346046	-1.44961	ATP binding cassette subfamily B member 8 [Source:HGNC Symbol;Acc:HGNC:49]
ENSG00000150967	ABCB9	-0.483426	0.0952195	0.56507	1.02127	239.742	0.289739	-1.66848	ATP binding cassette subfamily B member 9 [Source:HGNC Symbol;Acc:HGNC:50]
ENSG00000103222	ABCC1	0.263805	0.253452	0.705504	0.596104	1780.81	0.231002	1.142	ATP binding cassette subfamily C member 1 [Source:HGNC Symbol;Acc:HGNC:51]
ENSG00000124574	ABCC10	0.23887	0.48531	0.84028	0.31398	165.748	0.342325	0.697787	ATP binding cassette subfamily C member 10 [Source:HGNC Symbol;Acc:HGNC:52]
ENSG00000121270	ABCC11	-0.270925	0.732326	0.93315	0.135295	8.22592	0.792102	-0.342033	ATP binding cassette subfamily C member 11 [Source:HGNC Symbol;Acc:HGNC:14639]
ENSG00000023839	ABCC2	0.477889	0.281162	0.728255	0.551043	32.4828	0.443429	1.07771	ATP binding cassette subfamily C member 2 [Source:HGNC Symbol;Acc:HGNC:53]
ENSG00000108846	ABCC3	-1.43285	0.105669	0.575644	0.976052	8.40867	0.885586	-1.61797	ATP binding cassette subfamily C member 3 [Source:HGNC Symbol;Acc:HGNC:54]
ENSG00000125257	ABCC4	0.498711	0.0657278	0.542533	1.18225	1055.22	0.270998	1.84028	ATP binding cassette subfamily C member 4 [Source:HGNC Symbol;Acc:HGNC:55]
ENSG00000114770	ABCC5	0.523855	0.051837	0.539088	1.28536	901.129	0.269406	1.94448	ATP binding cassette subfamily C member 5 [Source:HGNC Symbol;Acc:HGNC:56]
ENSG00000091262	ABCC6	-0.205685	0.559252	0.873685	0.252393	55.902	0.352229	-0.583954	ATP binding cassette subfamily C member 6 [Source:HGNC Symbol;Acc:HGNC:57]
ENSG00000256340	ABCC6P1	-0.495475	0.351054	0.768642	0.454626	16.6253	0.531314	-0.932546	ATP binding cassette subfamily C member 6 pseudogene 1 [Source:HGNC Symbol;Acc:HGNC:33352]
ENSG00000255277	ABCC6P2	-0.499382	0.515572	0.854806	0.28771	8.03041	0.768061	-0.650185	ATP binding cassette subfamily C member 6 pseudogene 2 [Source:HGNC Symbol;Acc:HGNC:33353]
ENSG00000006071	ABCC8	-0.374009	0.533716	0.862436	0.272689	13.344	0.60097	-0.622343	ATP binding cassette subfamily C member 8 [Source:HGNC Symbol;Acc:HGNC:59]
ENSG00000101986	ABCD1	-0.260385	0.418899	0.808882	0.377891	231.021	0.322126	-0.808333	ATP binding cassette subfamily D member 1 [Source:HGNC Symbol;Acc:HGNC:61]
ENSG00000173208	ABCD2	0.0210148	0.968776	0.993904	0.0137766	16.6204	0.536868	0.0391434	ATP binding cassette subfamily D member 2 [Source:HGNC Symbol;Acc:HGNC:66]
ENSG00000117528	ABCD3	0.437686	0.0740459	0.546407	1.1305	2826.62	0.24502	1.78633	ATP binding cassette subfamily D member 3 [Source:HGNC Symbol;Acc:HGNC:67]
ENSG00000119688	ABCD4	-0.393892	0.146988	0.620086	0.832717	445.148	0.271602	-1.45025	ATP binding cassette subfamily D member 4 [Source:HGNC Symbol;Acc:HGNC:68]
ENSG00000164163	ABCE1	0.30028	0.223987	0.685888	0.649777	4202.11	0.246942	1.21599	ATP binding cassette subfamily E member 1 [Source:HGNC Symbol;Acc:HGNC:69]
ENSG00000204574	ABCF1	-0.598243	0.0132841	0.538065	1.87667	3116	0.241611	-2.47606	ATP binding cassette subfamily F member 1 [Source:HGNC Symbol;Acc:HGNC:70]
ENSG00000033050	ABCF2	-0.411854	0.161749	0.6347	0.791158	496.574	0.294347	-1.39921	ATP binding cassette subfamily F member 2 [Source:HGNC Symbol;Acc:HGNC:71]
ENSG00000161204	ABCF3	-0.144142	0.585024	0.882582	0.232826	629.984	0.263966	-0.546061	ATP binding cassette subfamily F member 3 [Source:HGNC Symbol;Acc:HGNC:72]
ENSG00000160179	ABCG1	-0.14847	0.576232	0.879951	0.239403	142.284	0.265649	-0.558897	ATP binding cassette subfamily G member 1 [Source:HGNC Symbol;Acc:HGNC:73]
ENSG00000118777	ABCG2	-0.011387	0.977653	0.995494	0.00981525	35.7217	0.406511	-0.0280114	ATP binding cassette subfamily G member 2 (Junior blood group) [Source:HGNC Symbol;Acc:HGNC:74]
ENSG00000172350	ABCG4	-0.320096	0.532201	0.861998	0.273924	18.9427	0.51244	-0.62465	ATP binding cassette subfamily G member 4 [Source:HGNC Symbol;Acc:HGNC:13884]
ENSG00000131473	ACLY	0.178793	0.453985	0.827697	0.342958	6756.3	0.238777	0.748788	ATP citrate lyase [Source:HGNC Symbol;Acc:HGNC:115]
ENSG00000150756	ATPSCKMT	0.170078	0.511987	0.85393	0.290741	915.684	0.259365	0.655747	ATP synthase c subunit lysine N-methyltransferase [Source:HGNC Symbol;Acc:HGNC:27029]
ENSG00000152234	ATP5F1A	-0.00363661	0.986184	0.997366	0.00604186	8108.94	0.210013	-0.0173161	ATP synthase F1 subunit alpha [Source:HGNC Symbol;Acc:HGNC:823]
ENSG00000110955	ATP5F1B	-0.155784	0.457029	0.829414	0.340056	18601.9	0.209458	-0.743748	ATP synthase F1 subunit beta [Source:HGNC Symbol;Acc:HGNC:830]
ENSG00000099624	ATP5F1D	-0.954367	0.00965143	0.538065	2.01541	944.633	0.368756	-2.58807	ATP synthase F1 subunit delta [Source:HGNC Symbol;Acc:HGNC:837]
ENSG00000124172	ATP5F1E	-0.518679	0.0841906	0.551267	1.07474	6399.54	0.300358	-1.72687	ATP synthase F1 subunit epsilon [Source:HGNC Symbol;Acc:HGNC:838]
ENSG00000165629	ATP5F1C	-0.210778	0.354259	0.769862	0.450679	3596.35	0.227533	-0.926359	ATP synthase F1 subunit gamma [Source:HGNC Symbol;Acc:HGNC:833]
ENSG00000130770	ATP5IF1	-0.484873	0.0764622	0.546533	1.11655	2896.9	0.273693	-1.77159	ATP synthase inhibitory factor subunit 1 [Source:HGNC Symbol;Acc:HGNC:871]
ENSG00000159199	ATP5MC1	-0.52124	0.0557368	0.539088	1.25386	1455.52	0.27246	-1.91309	ATP synthase membrane subunit c locus 1 [Source:HGNC Symbol;Acc:HGNC:841]
ENSG00000135390	ATP5MC2	-0.551584	0.0767616	0.546533	1.11486	3964.64	0.311666	-1.76979	ATP synthase membrane subunit c locus 2 [Source:HGNC Symbol;Acc:HGNC:842]
ENSG00000154518	ATP5MC3	-0.431021	0.0883763	0.557828	1.05366	4557.97	0.252943	-1.70403	ATP synthase membrane subunit c locus 3 [Source:HGNC Symbol;Acc:HGNC:843]
ENSG00000169020	ATP5ME	-0.666507	0.0251792	0.538065	1.59896	2453.89	0.297728	-2.23864	ATP synthase membrane subunit e [Source:HGNC Symbol;Acc:HGNC:846]
ENSG00000241468	ATP5MF	-0.59739	0.0299268	0.538065	1.52394	1307.13	0.275161	-2.17106	ATP synthase membrane subunit f [Source:HGNC Symbol;Acc:HGNC:848]
ENSG00000167283	ATP5MG	-0.253452	0.415021	0.805861	0.38193	1213.84	0.31095	-0.815089	ATP synthase membrane subunit g [Source:HGNC Symbol;Acc:HGNC:14247]
ENSG00000156411	ATP5MJ	-0.42723	0.118401	0.59104	0.926646	2545.18	0.273599	-1.56152	ATP synthase membrane subunit j [Source:HGNC Symbol;Acc:HGNC:1188]
ENSG00000173915	ATP5MK	-0.448074	0.130115	0.603142	0.885672	3136.27	0.296022	-1.51365	ATP synthase membrane subunit k [Source:HGNC Symbol;Acc:HGNC:30889]
ENSG00000123472	ATPAF1	0.172453	0.432296	0.816796	0.364219	3671.68	0.21961	0.785269	ATP synthase mitochondrial F1 complex assembly factor 1 [Source:HGNC Symbol;Acc:HGNC:18803]
ENSG00000171953	ATPAF2	-0.367936	0.226096	0.686613	0.645706	278.737	0.30396	-1.21048	ATP synthase mitochondrial F1 complex assembly factor 2 [Source:HGNC Symbol;Acc:HGNC:18802]
ENSG00000167863	ATP5PD	-0.223558	0.440994	0.822852	0.355567	3476.56	0.290141	-0.770516	ATP synthase peripheral stalk subunit d [Source:HGNC Symbol;Acc:HGNC:845]
ENSG00000154723	ATP5PF	-0.363313	0.15501	0.627782	0.809639	2395.84	0.255485	-1.42205	ATP synthase peripheral stalk subunit F6 [Source:HGNC Symbol;Acc:HGNC:847]
ENSG00000241837	ATP5PO	-0.721524	0.0278606	0.538065	1.55501	886.937	0.328078	-2.19924	ATP synthase peripheral stalk subunit OSCP [Source:HGNC Symbol;Acc:HGNC:850]
ENSG00000116459	ATP5PB	-0.130715	0.582416	0.881571	0.234767	4586.78	0.237724	-0.549859	ATP synthase peripheral stalk-membrane subunit b [Source:HGNC Symbol;Acc:HGNC:840]
ENSG00000260747		-0.180255	0.813535	0.956907	0.089624	7.60312	0.764218	-0.235869	ATP synthase, H+ transporting, mitochondrial F0 complex, subunit B1 (ATP5F1) pseudogene
ENSG00000135049	AGTPBP1	0.404514	0.121203	0.594074	0.916488	1476.63	0.26102	1.54975	ATP/GTP binding carboxypeptidase 1 [Source:HGNC Symbol;Acc:HGNC:17258]
ENSG00000233058	ATP13A3-DT	-0.535383	0.565911	0.87624	0.247252	4.93528	0.932586	-0.574085	ATP13A3 divergent transcript [Source:HGNC Symbol;Acc:HGNC:48570]
ENSG00000203865	ATP1A1-AS1	-0.474605	0.140237	0.611968	0.853137	88.3637	0.321786	-1.47491	ATP1A1 antisense RNA 1 [Source:HGNC Symbol;Acc:HGNC:28262]
ENSG00000166896	ATP23	-0.233971	0.349293	0.768267	0.456811	332.7	0.249979	-0.935962	ATP23 metallopeptidase and ATP synthase assembly factor homolog [Source:HGNC Symbol;Acc:HGNC:29452]
ENSG00000260442	ATP2A1-AS1	-0.719401	0.0217574	0.538065	1.66239	121.462	0.313522	-2.29458	ATP2A1 antisense RNA 1 [Source:HGNC Symbol;Acc:HGNC:51370]
ENSG00000271614	ATP2B1-AS1	0.0657455	0.87943	0.973864	0.0557986	36.7486	0.433416	0.151691	ATP2B1 antisense RNA 1 [Source:HGNC Symbol;Acc:HGNC:27883]
ENSG00000197180	ATP6AP1-DT	-0.344097	0.325309	0.753608	0.487704	62.8251	0.349832	-0.983607	ATP6AP1 divergent transcript [Source:HGNC Symbol;Acc:HGNC:25138]
ENSG00000270049	ATP6V0D1-DT	-0.639757	0.17001	0.641425	0.769526	26.8455	0.466237	-1.37217	ATP6V0D1 divergent transcript [Source:HGNC Symbol;Acc:HGNC:55268]
ENSG00000204934	ATP6V0E2-AS1	-0.452437	0.244684	0.697372	0.611394	61.0592	0.388906	-1.16336	ATP6V0E2 antisense RNA 1 [Source:HGNC Symbol;Acc:HGNC:44180]
ENSG00000239322	ATP6V1B1-AS1	-0.278949	0.698183	0.923478	0.156031	8.8613	0.719357	-0.387775	ATP6V1B1 antisense RNA 1 [Source:HGNC Symbol;Acc:HGNC:51118]
ENSG00000272899	ATP6V1FNB	-0.215091	0.723001	0.930102	0.140861	13.7883	0.606831	-0.35445	ATP6V1F neighbor [Source:HGNC Symbol;Acc:HGNC:52392]
ENSG00000267040	ATP8B1-AS1	-0.0634817	0.86627	0.971516	0.0623469	52.3259	0.376972	-0.168399	ATP8B1 antisense RNA 1 [Source:HGNC Symbol;Acc:HGNC:56042]
ENSG00000105726	ATP13A1	-0.179696	0.610508	0.892087	0.214308	802.308	0.352796	-0.509348	ATPase 13A1 [Source:HGNC Symbol;Acc:HGNC:24215]
ENSG00000133657	ATP13A3	0.653311	0.0368741	0.538065	1.43328	5751.8	0.313015	2.08716	ATPase 13A3 [Source:HGNC Symbol;Acc:HGNC:24113]
ENSG00000187527	ATP13A5	-2.15113	0.132177	0.605508	0.878844	2.75807	1.42878	-1.50557	ATPase 13A5 [Source:HGNC Symbol;Acc:HGNC:31789]
ENSG00000159363	ATP13A2	-0.0968658	0.767441	0.944386	0.114955	737.807	0.327555	-0.295724	ATPase cation transporting 13A2 [Source:HGNC Symbol;Acc:HGNC:30213]
ENSG00000165240	ATP7A	0.744364	0.0216147	0.538065	1.66525	882.601	0.324049	2.29707	ATPase copper transporting alpha [Source:HGNC Symbol;Acc:HGNC:869]
ENSG00000123191	ATP7B	0.333331	0.219452	0.68082	0.658661	673.788	0.271445	1.22799	ATPase copper transporting beta [Source:HGNC Symbol;Acc:HGNC:870]
ENSG00000138138	ATAD1	0.429252	0.0805273	0.546725	1.09406	3934.73	0.245619	1.74763	ATPase family AAA domain containing 1 [Source:HGNC Symbol;Acc:HGNC:25903]
ENSG00000156802	ATAD2	0.448706	0.0925149	0.561548	1.03379	5407.86	0.266725	1.68228	ATPase family AAA domain containing 2 [Source:HGNC Symbol;Acc:HGNC:30123]
ENSG00000119778	ATAD2B	0.535102	0.063661	0.541473	1.19613	435.622	0.288536	1.85455	ATPase family AAA domain containing 2B [Source:HGNC Symbol;Acc:HGNC:29230]
ENSG00000197785	ATAD3A	-0.620749	0.0507617	0.538065	1.29446	872.056	0.317764	-1.95349	ATPase family AAA domain containing 3A [Source:HGNC Symbol;Acc:HGNC:25567]
ENSG00000160072	ATAD3B	-0.585155	0.0781904	0.546533	1.10685	434.798	0.332232	-1.76128	ATPase family AAA domain containing 3B [Source:HGNC Symbol;Acc:HGNC:24007]
ENSG00000176208	ATAD5	0.453399	0.107575	0.577739	0.968287	1398.27	0.281756	1.60919	ATPase family AAA domain containing 5 [Source:HGNC Symbol;Acc:HGNC:25752]
ENSG00000265417		-0.536287	0.549098	0.869031	0.26035	7.59416	0.895136	-0.599112	ATPase family, AAA domain containing (ATD1) pseudogene
ENSG00000071553	ATP6AP1	-0.293725	0.28	0.727523	0.552842	2151.59	0.271887	-1.08032	ATPase H+ transporting accessory protein 1 [Source:HGNC Symbol;Acc:HGNC:868]
ENSG00000205464	ATP6AP1L	0.248153	0.384085	0.788225	0.415572	131.138	0.285105	0.870394	ATPase H+ transporting accessory protein 1 like (pseudogene) [Source:HGNC Symbol;Acc:HGNC:28091]
ENSG00000182220	ATP6AP2	0.171293	0.51128	0.853917	0.291342	5389.7	0.260781	0.656847	ATPase H+ transporting accessory protein 2 [Source:HGNC Symbol;Acc:HGNC:18305]
ENSG00000033627	ATP6V0A1	0.258289	0.305816	0.740357	0.51454	1361.83	0.252226	1.02404	ATPase H+ transporting V0 subunit a1 [Source:HGNC Symbol;Acc:HGNC:865]
ENSG00000185344	ATP6V0A2	0.318248	0.188203	0.655072	0.725374	1348.81	0.241845	1.31591	ATPase H+ transporting V0 subunit a2 [Source:HGNC Symbol;Acc:HGNC:18481]
ENSG00000117410	ATP6V0B	-0.548102	0.0661429	0.542533	1.17952	1302.2	0.298294	-1.83745	ATPase H+ transporting V0 subunit b [Source:HGNC Symbol;Acc:HGNC:861]
ENSG00000159720	ATP6V0D1	-0.466937	0.0894012	0.558167	1.04866	763.775	0.274901	-1.69856	ATPase H+ transporting V0 subunit d1 [Source:HGNC Symbol;Acc:HGNC:13724]
ENSG00000113732	ATP6V0E1	-0.113997	0.633107	0.900011	0.198523	1652.4	0.238809	-0.477358	ATPase H+ transporting V0 subunit e1 [Source:HGNC Symbol;Acc:HGNC:863]
ENSG00000171130	ATP6V0E2	-0.346313	0.178827	0.649453	0.747567	1128.92	0.257601	-1.34438	ATPase H+ transporting V0 subunit e2 [Source:HGNC Symbol;Acc:HGNC:21723]
ENSG00000114573	ATP6V1A	0.427291	0.0638101	0.541473	1.19511	3280.15	0.230531	1.8535	ATPase H+ transporting V1 subunit A [Source:HGNC Symbol;Acc:HGNC:851]
ENSG00000147416	ATP6V1B2	-0.0461027	0.827399	0.960469	0.0822852	3111.79	0.211442	-0.218039	ATPase H+ transporting V1 subunit B2 [Source:HGNC Symbol;Acc:HGNC:854]
ENSG00000155097	ATP6V1C1	0.412857	0.0780258	0.546533	1.10776	1828.83	0.234278	1.76226	ATPase H+ transporting V1 subunit C1 [Source:HGNC Symbol;Acc:HGNC:856]
ENSG00000143882	ATP6V1C2	-0.697411	0.0621709	0.539519	1.20641	46.4888	0.373932	-1.86507	ATPase H+ transporting V1 subunit C2 [Source:HGNC Symbol;Acc:HGNC:18264]
ENSG00000100554	ATP6V1D	-0.0147085	0.949566	0.989127	0.0224749	1366.66	0.232538	-0.0632519	ATPase H+ transporting V1 subunit D [Source:HGNC Symbol;Acc:HGNC:13527]
ENSG00000131100	ATP6V1E1	-0.196278	0.37444	0.783176	0.426618	2220.05	0.220987	-0.888187	ATPase H+ transporting V1 subunit E1 [Source:HGNC Symbol;Acc:HGNC:857]
ENSG00000250565	ATP6V1E2	-0.372427	0.132397	0.605862	0.878122	249.54	0.247506	-1.50472	ATPase H+ transporting V1 subunit E2 [Source:HGNC Symbol;Acc:HGNC:18125]
ENSG00000128524	ATP6V1F	-0.370108	0.153459	0.626534	0.814008	1433.95	0.259284	-1.42742	ATPase H+ transporting V1 subunit F [Source:HGNC Symbol;Acc:HGNC:16832]
ENSG00000136888	ATP6V1G1	-0.00672654	0.978404	0.995536	0.00948159	4287.54	0.248493	-0.0270694	ATPase H+ transporting V1 subunit G1 [Source:HGNC Symbol;Acc:HGNC:864]
ENSG00000213760	ATP6V1G2	0.191423	0.666702	0.910784	0.176068	27.5217	0.444469	0.430678	ATPase H+ transporting V1 subunit G2 [Source:HGNC Symbol;Acc:HGNC:862]
ENSG00000047249	ATP6V1H	-0.0639078	0.771214	0.945696	0.112825	1418.05	0.219775	-0.290788	ATPase H+ transporting V1 subunit H [Source:HGNC Symbol;Acc:HGNC:18303]
ENSG00000075673	ATP12A	-0.0118838	0.980624	0.996316	0.0084975	23.3869	0.489314	-0.0242866	ATPase H+/K+ transporting non-gastric alpha2 subunit [Source:HGNC Symbol;Acc:HGNC:13816]
ENSG00000105675	ATP4A	-0.0640107	0.942062	0.98701	0.0259205	5.22143	0.880737	-0.0726785	ATPase H+/K+ transporting subunit alpha [Source:HGNC Symbol;Acc:HGNC:819]
ENSG00000163399	ATP1A1	0.224632	0.325	0.753608	0.488117	12479.3	0.22823	0.984235	ATPase Na+/K+ transporting subunit alpha 1 [Source:HGNC Symbol;Acc:HGNC:799]
ENSG00000105409	ATP1A3	-1.31453	0.167223	0.639791	0.776703	5.3683	0.951745	-1.38118	ATPase Na+/K+ transporting subunit alpha 3 [Source:HGNC Symbol;Acc:HGNC:801]
ENSG00000143153	ATP1B1	0.28996	0.220489	0.681288	0.656613	2011.7	0.236658	1.22523	ATPase Na+/K+ transporting subunit beta 1 [Source:HGNC Symbol;Acc:HGNC:804]
ENSG00000129244	ATP1B2	-0.469489	0.108477	0.578921	0.964662	152.602	0.292503	-1.60508	ATPase Na+/K+ transporting subunit beta 2 [Source:HGNC Symbol;Acc:HGNC:805]
ENSG00000069849	ATP1B3	-0.00922559	0.968246	0.993904	0.0140143	3777.41	0.23175	-0.0398083	ATPase Na+/K+ transporting subunit beta 3 [Source:HGNC Symbol;Acc:HGNC:806]
ENSG00000145246	ATP10D	0.728722	0.0119582	0.538065	1.92233	387.81	0.289938	2.51337	ATPase phospholipid transporting 10D (putative) [Source:HGNC Symbol;Acc:HGNC:13549]
ENSG00000068650	ATP11A	0.496618	0.108324	0.578787	0.965275	803.406	0.309271	1.60577	ATPase phospholipid transporting 11A [Source:HGNC Symbol;Acc:HGNC:13552]
ENSG00000058063	ATP11B	0.646796	0.0343847	0.538065	1.46363	3107.01	0.305737	2.11553	ATPase phospholipid transporting 11B (putative) [Source:HGNC Symbol;Acc:HGNC:13553]
ENSG00000101974	ATP11C	0.473937	0.101427	0.571884	0.993847	2546.87	0.289343	1.63797	ATPase phospholipid transporting 11C [Source:HGNC Symbol;Acc:HGNC:13554]
ENSG00000124406	ATP8A1	0.629297	0.0385102	0.538065	1.41442	807.379	0.304099	2.06938	ATPase phospholipid transporting 8A1 [Source:HGNC Symbol;Acc:HGNC:13531]
ENSG00000132932	ATP8A2	0.392317	0.157385	0.631308	0.803036	352.198	0.277468	1.41392	ATPase phospholipid transporting 8A2 [Source:HGNC Symbol;Acc:HGNC:13533]
ENSG00000081923	ATP8B1	0.325193	0.343311	0.764136	0.464312	200.569	0.34316	0.947644	ATPase phospholipid transporting 8B1 [Source:HGNC Symbol;Acc:HGNC:3706]
ENSG00000143515	ATP8B2	0.140464	0.591779	0.88436	0.22784	1198.86	0.261933	0.536259	ATPase phospholipid transporting 8B2 [Source:HGNC Symbol;Acc:HGNC:13534]
ENSG00000130270	ATP8B3	-0.268625	0.478617	0.838818	0.320012	43.2382	0.379132	-0.708528	ATPase phospholipid transporting 8B3 [Source:HGNC Symbol;Acc:HGNC:13535]
ENSG00000104043	ATP8B4	-0.794163	0.318078	0.748436	0.497466	6.92434	0.795423	-0.998415	ATPase phospholipid transporting 8B4 (putative) [Source:HGNC Symbol;Acc:HGNC:13536]
ENSG00000054793	ATP9A	0.51159	0.0700758	0.544844	1.15443	2654.97	0.282425	1.81142	ATPase phospholipid transporting 9A (putative) [Source:HGNC Symbol;Acc:HGNC:13540]
ENSG00000166377	ATP9B	0.408276	0.108219	0.578745	0.965698	372.027	0.254179	1.60625	ATPase phospholipid transporting 9B (putative) [Source:HGNC Symbol;Acc:HGNC:13541]
ENSG00000070961	ATP2B1	0.35424	0.160601	0.634304	0.794253	3393.96	0.252478	1.40305	ATPase plasma membrane Ca2+ transporting 1 [Source:HGNC Symbol;Acc:HGNC:814]
ENSG00000067842	ATP2B3	0.0688936	0.862908	0.970112	0.0640354	45.6267	0.398982	0.172673	ATPase plasma membrane Ca2+ transporting 3 [Source:HGNC Symbol;Acc:HGNC:816]
ENSG00000058668	ATP2B4	0.458341	0.089869	0.558167	1.04639	1163.42	0.270234	1.69609	ATPase plasma membrane Ca2+ transporting 4 [Source:HGNC Symbol;Acc:HGNC:817]
ENSG00000196296	ATP2A1	-0.411434	0.39252	0.79331	0.406138	22.9113	0.481178	-0.855055	ATPase sarcoplasmic/endoplasmic reticulum Ca2+ transporting 1 [Source:HGNC Symbol;Acc:HGNC:811]
ENSG00000174437	ATP2A2	0.441529	0.0956207	0.56507	1.01945	7399.05	0.26495	1.66647	ATPase sarcoplasmic/endoplasmic reticulum Ca2+ transporting 2 [Source:HGNC Symbol;Acc:HGNC:812]
ENSG00000074370	ATP2A3	-0.343881	0.332151	0.755987	0.478664	160.605	0.354594	-0.96979	ATPase sarcoplasmic/endoplasmic reticulum Ca2+ transporting 3 [Source:HGNC Symbol;Acc:HGNC:813]
ENSG00000017260	ATP2C1	0.488582	0.0579362	0.539088	1.23705	3389.3	0.257667	1.89618	ATPase secretory pathway Ca2+ transporting 1 [Source:HGNC Symbol;Acc:HGNC:13211]
ENSG00000164053	ATRIP	0.0930808	0.682106	0.918242	0.166148	363.275	0.227253	0.409591	ATR interacting protein [Source:HGNC Symbol;Acc:HGNC:33499]
ENSG00000175054	ATR	0.618476	0.0286512	0.538065	1.54286	1186.9	0.282635	2.18825	ATR serine/threonine kinase [Source:HGNC Symbol;Acc:HGNC:882]
ENSG00000111676	ATN1	0.154059	0.609041	0.892051	0.215353	2060.78	0.301224	0.511443	atrophin 1 [Source:HGNC Symbol;Acc:HGNC:3033]
ENSG00000085224	ATRX	0.196406	0.448303	0.826233	0.348429	7928.49	0.259026	0.758248	ATRX chromatin remodeler [Source:HGNC Symbol;Acc:HGNC:886]
ENSG00000088812	ATRN	0.438732	0.0886187	0.557908	1.05247	2421.6	0.257664	1.70273	attractin [Source:HGNC Symbol;Acc:HGNC:885]
ENSG00000107518	ATRNL1	0.232427	0.355865	0.771135	0.448715	399.216	0.251742	0.923274	attractin like 1 [Source:HGNC Symbol;Acc:HGNC:29063]
ENSG00000229931	ATXN1-AS1	-0.154806	0.765635	0.943735	0.115978	19.2597	0.51933	-0.298089	ATXN1 antisense RNA 1 [Source:HGNC Symbol;Acc:HGNC:40515]
ENSG00000258099	ATXN2-AS	-1.38815	0.216788	0.678655	0.663965	3.88168	1.1239	-1.23511	ATXN2 antisense RNA [Source:HGNC Symbol;Acc:HGNC:51838]
ENSG00000144648	ACKR2	-0.348934	0.681606	0.918242	0.166467	5.82097	0.850492	-0.410273	atypical chemokine receptor 2 [Source:HGNC Symbol;Acc:HGNC:1565]
ENSG00000144476	ACKR3	-0.818739	0.0792865	0.546533	1.1008	39.1588	0.46656	-1.75484	atypical chemokine receptor 3 [Source:HGNC Symbol;Acc:HGNC:23692]
ENSG00000148090	AUH	-0.038948	0.884103	0.974528	0.0534971	326.878	0.267189	-0.14577	AU RNA binding methylglutaconyl-CoA hydratase [Source:HGNC Symbol;Acc:HGNC:890]
ENSG00000115307	AUP1	-0.432909	0.114946	0.5892	0.939505	1555.92	0.274628	-1.57635	AUP1 lipid droplet regulating VLDL assembly factor [Source:HGNC Symbol;Acc:HGNC:891]
ENSG00000087586	AURKA	0.00545478	0.978864	0.995622	0.0092776	2607.34	0.205895	0.026493	aurora kinase A [Source:HGNC Symbol;Acc:HGNC:11393]
ENSG00000127423	AUNIP	-0.140294	0.530473	0.861781	0.275337	732.866	0.223653	-0.627284	aurora kinase A and ninein interacting protein [Source:HGNC Symbol;Acc:HGNC:28363]
ENSG00000175756	AURKAIP1	-0.73906	0.013612	0.538065	1.86608	1741.01	0.299537	-2.46734	aurora kinase A interacting protein 1 [Source:HGNC Symbol;Acc:HGNC:24114]
ENSG00000178999	AURKB	-0.473882	0.0675546	0.543364	1.17035	2400.72	0.25924	-1.82797	aurora kinase B [Source:HGNC Symbol;Acc:HGNC:11390]
ENSG00000105146	AURKC	-0.561866	0.239697	0.69506	0.620337	28.7644	0.477881	-1.17574	aurora kinase C [Source:HGNC Symbol;Acc:HGNC:11391]
ENSG00000159461	AMFR	-0.0842995	0.697415	0.923478	0.156509	2491.99	0.216812	-0.388813	autocrine motility factor receptor [Source:HGNC Symbol;Acc:HGNC:463]
ENSG00000110497	AMBRA1	0.271909	0.322351	0.7519	0.491671	1325.8	0.274756	0.989638	autophagy and beclin 1 regulator 1 [Source:HGNC Symbol;Acc:HGNC:25990]
ENSG00000152348	ATG10	-0.131968	0.619654	0.89589	0.207851	339.228	0.265881	-0.496341	autophagy related 10 [Source:HGNC Symbol;Acc:HGNC:20315]
ENSG00000123395	ATG101	-0.535489	0.0589686	0.539088	1.22938	485.8	0.283563	-1.88843	autophagy related 101 [Source:HGNC Symbol;Acc:HGNC:25679]
ENSG00000145782	ATG12	0.201333	0.393376	0.79331	0.405193	2133.25	0.235888	0.853512	autophagy related 12 [Source:HGNC Symbol;Acc:HGNC:588]
ENSG00000175224	ATG13	0.0855585	0.705127	0.925056	0.151733	2682.2	0.2261	0.378409	autophagy related 13 [Source:HGNC Symbol;Acc:HGNC:29091]
ENSG00000126775	ATG14	0.548402	0.0286675	0.538065	1.54261	438.053	0.250637	2.18803	autophagy related 14 [Source:HGNC Symbol;Acc:HGNC:19962]
ENSG00000085978	ATG16L1	0.164167	0.461683	0.831719	0.335656	443.489	0.223029	0.736079	autophagy related 16 like 1 [Source:HGNC Symbol;Acc:HGNC:21498]
ENSG00000168010	ATG16L2	-0.40501	0.141331	0.613208	0.849763	171.206	0.275357	-1.47085	autophagy related 16 like 2 [Source:HGNC Symbol;Acc:HGNC:25464]
ENSG00000110046	ATG2A	0.0563032	0.863932	0.970683	0.0635204	508.71	0.328545	0.171371	autophagy related 2A [Source:HGNC Symbol;Acc:HGNC:29028]
ENSG00000066739	ATG2B	0.674272	0.0365167	0.538065	1.43751	858.095	0.322444	2.09113	autophagy related 2B [Source:HGNC Symbol;Acc:HGNC:20187]
ENSG00000144848	ATG3	-0.0263316	0.915279	0.98012	0.0384464	1441.27	0.247519	-0.106382	autophagy related 3 [Source:HGNC Symbol;Acc:HGNC:20962]
ENSG00000101844	ATG4A	0.134659	0.591249	0.88436	0.228229	563.417	0.250748	0.537027	autophagy related 4A cysteine peptidase [Source:HGNC Symbol;Acc:HGNC:16489]
ENSG00000168397	ATG4B	-0.306929	0.215552	0.677478	0.666448	867.819	0.247834	-1.23844	autophagy related 4B cysteine peptidase [Source:HGNC Symbol;Acc:HGNC:20790]
ENSG00000125703	ATG4C	0.28682	0.332172	0.755987	0.478637	928.058	0.295768	0.969749	autophagy related 4C cysteine peptidase [Source:HGNC Symbol;Acc:HGNC:16040]
ENSG00000130734	ATG4D	-0.557748	0.0358109	0.538065	1.44598	482.954	0.265712	-2.09907	autophagy related 4D cysteine peptidase [Source:HGNC Symbol;Acc:HGNC:20789]
ENSG00000057663	ATG5	0.0828696	0.736171	0.934595	0.133021	1441.92	0.245957	0.336928	autophagy related 5 [Source:HGNC Symbol;Acc:HGNC:589]
ENSG00000197548	ATG7	0.00859841	0.971786	0.994443	0.0124296	291.053	0.243106	0.0353689	autophagy related 7 [Source:HGNC Symbol;Acc:HGNC:16935]
ENSG00000198925	ATG9A	0.142489	0.68214	0.918242	0.166126	406.98	0.347921	0.409545	autophagy related 9A [Source:HGNC Symbol;Acc:HGNC:22408]
ENSG00000181652	ATG9B	-0.754765	0.409128	0.802948	0.38814	5.51246	0.914392	-0.825428	autophagy related 9B [Source:HGNC Symbol;Acc:HGNC:21899]
ENSG00000105778	AVL9	0.634977	0.0109694	0.538065	1.95982	1433.74	0.24963	2.54367	AVL9 cell migration associated [Source:HGNC Symbol;Acc:HGNC:28994]
ENSG00000103126	AXIN1	-0.149393	0.576543	0.879951	0.239168	1546.96	0.267517	-0.558442	axin 1 [Source:HGNC Symbol;Acc:HGNC:903]
ENSG00000168646	AXIN2	0.0931355	0.688153	0.920633	0.162315	331.332	0.232048	0.401363	axin 2 [Source:HGNC Symbol;Acc:HGNC:904]
ENSG00000186063	AIDA	0.428495	0.135599	0.610536	0.867745	161.622	0.287121	1.49238	axin interactor, dorsalization associated [Source:HGNC Symbol;Acc:HGNC:25761]
ENSG00000167601	AXL	-0.404011	0.190329	0.657581	0.720495	184.777	0.308498	-1.30961	AXL receptor tyrosine kinase [Source:HGNC Symbol;Acc:HGNC:905]
ENSG00000162779	AXDND1	0.6492	0.592356	0.884596	0.227417	3.06943	1.2125	0.535425	axonemal dynein light chain domain containing 1 [Source:HGNC Symbol;Acc:HGNC:26564]
ENSG00000095585	BLNK	0.0386811	0.944651	0.987816	0.0247288	15.9509	0.557157	0.0694258	B cell linker [Source:HGNC Symbol;Acc:HGNC:14211]
ENSG00000075790	BCAP29	0.178757	0.743733	0.936767	0.128583	15.4359	0.546803	0.326914	B cell receptor associated protein 29 [Source:HGNC Symbol;Acc:HGNC:24131]
ENSG00000185825	BCAP31	-0.305211	0.200068	0.664633	0.698823	3972.35	0.238193	-1.28136	B cell receptor associated protein 31 [Source:HGNC Symbol;Acc:HGNC:16695]
ENSG00000145734	BDP1	0.529397	0.0504774	0.538065	1.2969	3613.35	0.270667	1.9559	B double prime 1, subunit of RNA polymerase III transcription initiation factor IIIB [Source:HGNC Symbol;Acc:HGNC:13652]
ENSG00000119411	BSPRY	-0.566842	0.0343237	0.538065	1.46441	154.88	0.267852	-2.11625	B-box and SPRY domain containing [Source:HGNC Symbol;Acc:HGNC:18232]
ENSG00000274840	BALR6	0.628819	0.483377	0.84003	0.315714	5.39893	0.897183	0.700881	B-cell acute lymphoblastic leukemia associated long RNA 6 [Source:HGNC Symbol;Acc:HGNC:27946]
ENSG00000157764	BRAF	0.605703	0.0269904	0.538065	1.56879	789.117	0.273868	2.21166	B-Raf proto-oncogene, serine/threonine kinase [Source:HGNC Symbol;Acc:HGNC:1097]
ENSG00000095564	BTAF1	0.642255	0.0391092	0.538065	1.40772	1919.63	0.311316	2.06304	B-TFIID TATA-box binding protein associated factor 1 [Source:HGNC Symbol;Acc:HGNC:17307]
ENSG00000184809	B3GALT5-AS1	-0.396205	0.255612	0.707682	0.592419	58.7059	0.348519	-1.13682	B3GALT5 antisense RNA 1 [Source:HGNC Symbol;Acc:HGNC:16424]
ENSG00000233554	B4GALT1-AS1	-0.279713	0.796478	0.951927	0.0988261	3.43296	1.08455	-0.257908	B4GALT1 antisense RNA 1 [Source:HGNC Symbol;Acc:HGNC:49910]
ENSG00000255468	B4GAT1-DT	-0.280599	0.436191	0.819802	0.360323	53.7364	0.36037	-0.778641	B4GAT1 divergent transcript [Source:HGNC Symbol;Acc:HGNC:56070]
ENSG00000108641	B9D1	-0.571669	0.0415576	0.538065	1.38135	413.265	0.280516	-2.03792	B9 domain containing 1 [Source:HGNC Symbol;Acc:HGNC:24123]
ENSG00000123810	B9D2	-0.527092	0.175688	0.646717	0.755257	61.6487	0.389242	-1.35415	B9 domain containing 2 [Source:HGNC Symbol;Acc:HGNC:28636]
ENSG00000247081	BAALC-AS1	0.234617	0.3885	0.7907	0.410609	168.364	0.27207	0.862341	BAALC antisense RNA 1 [Source:HGNC Symbol;Acc:HGNC:50461]
ENSG00000164929	BAALC	0.038132	0.893376	0.976516	0.048966	124.423	0.284495	0.134034	BAALC binder of MAP3K1 and KLF4 [Source:HGNC Symbol;Acc:HGNC:14333]
ENSG00000278768	BACE1-AS	0.357467	0.229502	0.688105	0.639213	124.748	0.297482	1.20164	BACE1 antisense RNA [Source:HGNC Symbol;Acc:HGNC:37125]
ENSG00000248476	BACH1-IT1	-1.07635	0.270963	0.719124	0.56709	4.76242	0.977746	-1.10085	BACH1 intronic transcript 1 [Source:HGNC Symbol;Acc:HGNC:40006]
ENSG00000110330	BIRC2	0.206628	0.416522	0.806961	0.380363	1964.79	0.25432	0.812471	baculoviral IAP repeat containing 2 [Source:HGNC Symbol;Acc:HGNC:590]
ENSG00000023445	BIRC3	0.283927	0.363365	0.776109	0.439657	187.975	0.31236	0.908972	baculoviral IAP repeat containing 3 [Source:HGNC Symbol;Acc:HGNC:591]
ENSG00000089685	BIRC5	-0.129702	0.559428	0.873685	0.252256	6872.61	0.222211	-0.583691	baculoviral IAP repeat containing 5 [Source:HGNC Symbol;Acc:HGNC:593]
ENSG00000115760	BIRC6	0.738722	0.019979	0.538065	1.69943	2472.79	0.317492	2.32674	baculoviral IAP repeat containing 6 [Source:HGNC Symbol;Acc:HGNC:13516]
ENSG00000119866	BCL11A	0.29373	0.184644	0.654568	0.733666	829.17	0.221417	1.32659	BAF chromatin remodeling complex subunit BCL11A [Source:HGNC Symbol;Acc:HGNC:13221]
ENSG00000127152	BCL11B	-0.000840862	0.997545	0.99959	0.00106738	169.36	0.273315	-0.00307652	BAF chromatin remodeling complex subunit BCL11B [Source:HGNC Symbol;Acc:HGNC:13222]
ENSG00000110987	BCL7A	0.352744	0.107021	0.577739	0.970533	1475.58	0.21886	1.61173	BAF chromatin remodeling complex subunit BCL7A [Source:HGNC Symbol;Acc:HGNC:1004]
ENSG00000106635	BCL7B	-0.414421	0.107423	0.577739	0.968902	542.546	0.257423	-1.60988	BAF chromatin remodeling complex subunit BCL7B [Source:HGNC Symbol;Acc:HGNC:1005]
ENSG00000099385	BCL7C	-0.602567	0.0466017	0.538065	1.3316	1445.61	0.302812	-1.9899	BAF chromatin remodeling complex subunit BCL7C [Source:HGNC Symbol;Acc:HGNC:1006]
ENSG00000175334	BANF1	-0.387697	0.118127	0.59104	0.927652	2852.34	0.248097	-1.56268	BAF nuclear assembly factor 1 [Source:HGNC Symbol;Acc:HGNC:17397]
ENSG00000107262	BAG1	-0.490552	0.0502982	0.538065	1.29845	1135.05	0.250612	-1.95742	BAG cochaperone 1 [Source:HGNC Symbol;Acc:HGNC:937]
ENSG00000112208	BAG2	0.224513	0.404892	0.801253	0.39266	1163.53	0.269551	0.832915	BAG cochaperone 2 [Source:HGNC Symbol;Acc:HGNC:938]
ENSG00000151929	BAG3	-0.161794	0.492787	0.84411	0.307341	977.905	0.235891	-0.685883	BAG cochaperone 3 [Source:HGNC Symbol;Acc:HGNC:939]
ENSG00000156735	BAG4	0.433679	0.0936435	0.562665	1.02852	1564.22	0.258684	1.67648	BAG cochaperone 4 [Source:HGNC Symbol;Acc:HGNC:940]
ENSG00000166170	BAG5	0.312963	0.195888	0.662851	0.707991	1121.59	0.241977	1.29335	BAG cochaperone 5 [Source:HGNC Symbol;Acc:HGNC:941]
ENSG00000204463	BAG6	-0.055722	0.851333	0.967125	0.0699005	3472.56	0.297314	-0.187418	BAG cochaperone 6 [Source:HGNC Symbol;Acc:HGNC:13919]
ENSG00000187172	BAGE2	0.101132	0.924703	0.982415	0.0339978	3.92235	1.07005	0.0945116	BAGE family member 2, pseudogene [Source:HGNC Symbol;Acc:HGNC:15723]
ENSG00000266074	BAHCC1	0.392015	0.182735	0.652595	0.738178	843.123	0.294221	1.33238	BAH domain and coiled-coil containing 1 [Source:HGNC Symbol;Acc:HGNC:29279]
ENSG00000007516	BAIAP3	-0.540231	0.244353	0.697372	0.611983	43.5777	0.464045	-1.16418	BAI1 associated protein 3 [Source:HGNC Symbol;Acc:HGNC:948]
ENSG00000226137	BAIAP2-DT	-0.010786	0.962886	0.992875	0.0164251	660.785	0.231797	-0.0465321	BAIAP2 divergent transcript [Source:HGNC Symbol;Acc:HGNC:44342]
ENSG00000237758	BANF1P3	-0.699897	0.488442	0.841464	0.311187	4.25116	1.01026	-0.69279	BANF1 pseudogene 3 [Source:HGNC Symbol;Acc:HGNC:43883]
ENSG00000175866	BAIAP2	-0.407673	0.242839	0.697087	0.614682	391.563	0.349059	-1.16792	BAR/IMD domain containing adaptor protein 2 [Source:HGNC Symbol;Acc:HGNC:947]
ENSG00000006453	BAIAP2L1	0.179964	0.395122	0.793775	0.403269	1688.94	0.211632	0.850365	BAR/IMD domain containing adaptor protein 2 like 1 [Source:HGNC Symbol;Acc:HGNC:21649]
ENSG00000128298	BAIAP2L2	-1.27103	0.0132807	0.538065	1.87678	22.9356	0.513307	-2.47615	BAR/IMD domain containing adaptor protein 2 like 2 [Source:HGNC Symbol;Acc:HGNC:26203]
ENSG00000174483	BBS1	-0.515225	0.286269	0.730509	0.543226	25.4358	0.48317	-1.06634	Bardet-Biedl syndrome 1 [Source:HGNC Symbol;Acc:HGNC:966]
ENSG00000179941	BBS10	0.673438	0.0389296	0.538065	1.40972	590.072	0.326131	2.06493	Bardet-Biedl syndrome 10 [Source:HGNC Symbol;Acc:HGNC:26291]
ENSG00000181004	BBS12	0.501706	0.0728401	0.545273	1.13763	242.969	0.279684	1.79383	Bardet-Biedl syndrome 12 [Source:HGNC Symbol;Acc:HGNC:26648]
ENSG00000125124	BBS2	0.0631733	0.773752	0.946287	0.111398	882.985	0.219755	0.287471	Bardet-Biedl syndrome 2 [Source:HGNC Symbol;Acc:HGNC:967]
ENSG00000140463	BBS4	0.318691	0.151457	0.62523	0.81971	951.873	0.222177	1.4344	Bardet-Biedl syndrome 4 [Source:HGNC Symbol;Acc:HGNC:969]
ENSG00000163093	BBS5	-0.244965	0.413146	0.805029	0.383897	88.4117	0.299333	-0.81837	Bardet-Biedl syndrome 5 [Source:HGNC Symbol;Acc:HGNC:970]
ENSG00000138686	BBS7	0.321976	0.219022	0.680708	0.659512	1536.44	0.261954	1.22913	Bardet-Biedl syndrome 7 [Source:HGNC Symbol;Acc:HGNC:18758]
ENSG00000122507	BBS9	0.559037	0.0266577	0.538065	1.57418	509.534	0.252217	2.21649	Bardet-Biedl syndrome 9 [Source:HGNC Symbol;Acc:HGNC:30000]
ENSG00000143032	BARHL2	-0.436509	0.339066	0.760651	0.469716	25.9443	0.456594	-0.956013	BarH like homeobox 2 [Source:HGNC Symbol;Acc:HGNC:954]
ENSG00000162399	BSND	0.284737	0.646464	0.904613	0.189456	13.1679	0.620774	0.458681	barttin CLCNK type accessory subunit beta [Source:HGNC Symbol;Acc:HGNC:16512]
ENSG00000131668	BARX1	-0.932542	0.00594839	0.538065	2.2256	179.036	0.339031	-2.75061	BARX homeobox 1 [Source:HGNC Symbol;Acc:HGNC:955]
ENSG00000043039	BARX2	-0.361716	0.288486	0.730659	0.539875	56.2015	0.340775	-1.06145	BARX homeobox 2 [Source:HGNC Symbol;Acc:HGNC:956]
ENSG00000235601	BARX1-DT	-1.1721	0.239659	0.69506	0.620406	4.45797	0.99682	-1.17584	BARX1 divergent transcript [Source:HGNC Symbol;Acc:HGNC:50673]
ENSG00000119636	BBOF1	0.373878	0.246156	0.698823	0.60879	104.215	0.322382	1.15974	basal body orientation factor 1 [Source:HGNC Symbol;Acc:HGNC:19855]
ENSG00000187244	BCAM	-0.31942	0.335117	0.757073	0.474803	621.25	0.331398	-0.963858	basal cell adhesion molecule (Lutheran blood group) [Source:HGNC Symbol;Acc:HGNC:6722]
ENSG00000164603	BMT2	0.449684	0.136886	0.611073	0.86364	571.356	0.302311	1.48749	base methyltransferase of 25S rRNA 2 homolog [Source:HGNC Symbol;Acc:HGNC:26475]
ENSG00000180535	BHLHA15	-0.766718	0.0350958	0.538065	1.45474	64.7085	0.363848	-2.10725	basic helix-loop-helix family member a15 [Source:HGNC Symbol;Acc:HGNC:22265]
ENSG00000180828	BHLHE22	-0.550406	0.606978	0.890774	0.216827	4.26795	1.07001	-0.514392	basic helix-loop-helix family member e22 [Source:HGNC Symbol;Acc:HGNC:11963]
ENSG00000134107	BHLHE40	0.0447876	0.85598	0.96881	0.0675362	774.958	0.246773	0.181493	basic helix-loop-helix family member e40 [Source:HGNC Symbol;Acc:HGNC:1046]
ENSG00000123095	BHLHE41	-0.0412797	0.879568	0.973864	0.0557305	385.441	0.272443	-0.151517	basic helix-loop-helix family member e41 [Source:HGNC Symbol;Acc:HGNC:16617]
ENSG00000082153	BZW1	0.170291	0.435925	0.819669	0.360588	2298.67	0.218576	0.779093	basic leucine zipper and W2 domains 1 [Source:HGNC Symbol;Acc:HGNC:18380]
ENSG00000198406	BZW1P2	0.636262	0.419143	0.808897	0.377637	7.10686	0.787543	0.807908	basic leucine zipper and W2 domains 1 pseudogene 2 [Source:HGNC Symbol;Acc:HGNC:33954]
ENSG00000136261	BZW2	0.132386	0.541232	0.865225	0.266617	2110.57	0.216688	0.610951	basic leucine zipper and W2 domains 2 [Source:HGNC Symbol;Acc:HGNC:18808]
ENSG00000168062	BATF2	0.0662802	0.913722	0.979882	0.0391858	12.8648	0.611753	0.108345	basic leucine zipper ATF-like transcription factor 2 [Source:HGNC Symbol;Acc:HGNC:25163]
ENSG00000123685	BATF3	-1.88861	0.000125969	0.232772	3.89974	28.585	0.492567	-3.83421	basic leucine zipper ATF-like transcription factor 3 [Source:HGNC Symbol;Acc:HGNC:28915]
ENSG00000117475	BLZF1	0.416536	0.115827	0.590046	0.936192	697.735	0.264882	1.57253	basic leucine zipper nuclear factor 1 [Source:HGNC Symbol;Acc:HGNC:1065]
ENSG00000282978		-0.138138	0.902415	0.977971	0.0445938	3.42146	1.12663	-0.122611	basic transcription factor 3 (BTF3) pseudogene
ENSG00000145741	BTF3	-0.172624	0.488156	0.841405	0.311441	19080.2	0.249009	-0.693245	basic transcription factor 3 [Source:HGNC Symbol;Acc:HGNC:1125]
ENSG00000134717	BTF3L4	0.289025	0.205436	0.668432	0.687323	2100.46	0.228259	1.26621	basic transcription factor 3 like 4 [Source:HGNC Symbol;Acc:HGNC:30547]
ENSG00000213189	BTF3L4P2	0.0991477	0.876431	0.973409	0.0572824	14.2245	0.637625	0.155495	basic transcription factor 3 like 4 pseudogene 2 [Source:HGNC Symbol;Acc:HGNC:39646]
ENSG00000233594	BTF3P5	1.13866	0.192292	0.659376	0.716038	6.05816	0.873323	1.30383	basic transcription factor 3 pseudogene 5 [Source:HGNC Symbol;Acc:HGNC:38565]
ENSG00000134897	BIVM	-0.011288	0.967337	0.993698	0.0144223	760.16	0.275663	-0.0409486	basic, immunoglobulin-like variable motif containing [Source:HGNC Symbol;Acc:HGNC:16034]
ENSG00000172270	BSG	-0.384094	0.150806	0.625203	0.821581	8500.63	0.267347	-1.43669	basigin (Ok blood group) [Source:HGNC Symbol;Acc:HGNC:1116]
ENSG00000169594	BNC1	0.497739	0.271775	0.720237	0.565791	38.6121	0.452908	1.09898	basonuclin 1 [Source:HGNC Symbol;Acc:HGNC:1081]
ENSG00000173068	BNC2	0.418749	0.135917	0.610536	0.866725	354.803	0.280819	1.49117	basonuclin 2 [Source:HGNC Symbol;Acc:HGNC:30988]
ENSG00000215196	BASP1-AS1	0.630005	0.59131	0.88436	0.228184	3.71361	1.17333	0.536938	BASP1 antisense RNA 1 [Source:HGNC Symbol;Acc:HGNC:26609]
ENSG00000164061	BSN	0.338714	0.417756	0.807968	0.379078	56.3028	0.418	0.810321	bassoon presynaptic cytomatrix protein [Source:HGNC Symbol;Acc:HGNC:1117]
ENSG00000258738	BAZ1A-AS1	0.0641201	0.849848	0.966939	0.0706585	62.9791	0.338701	0.189312	BAZ1A antisense RNA 1 [Source:HGNC Symbol;Acc:HGNC:55440]
ENSG00000224152	BAZ2B-AS1	0.0229762	0.949127	0.989105	0.0226755	56.3583	0.360113	0.0638026	BAZ2B antisense RNA 1 [Source:HGNC Symbol;Acc:HGNC:55862]
ENSG00000254560	BBOX1-AS1	-0.329292	0.277651	0.725344	0.556501	93.0687	0.303324	-1.08561	BBOX1 antisense RNA 1 [Source:HGNC Symbol;Acc:HGNC:50700]
ENSG00000214413	BBIP1	-0.0508596	0.846187	0.965872	0.0725338	627.702	0.262182	-0.193986	BBSome interacting protein 1 [Source:HGNC Symbol;Acc:HGNC:28093]
ENSG00000114439	BBX	0.340504	0.159516	0.634241	0.797196	4413.36	0.242058	1.4067	BBX high mobility group box domain containing [Source:HGNC Symbol;Acc:HGNC:14422]
ENSG00000272068	BCAN-AS1	-0.449696	0.489745	0.842593	0.31003	16.6329	0.651059	-0.690715	BCAN antisense RNA 1 [Source:HGNC Symbol;Acc:HGNC:55233]
ENSG00000050820	BCAR1	-0.366207	0.300441	0.737265	0.522241	432.08	0.353657	-1.03549	BCAR1 scaffold protein, Cas family member [Source:HGNC Symbol;Acc:HGNC:971]
ENSG00000137936	BCAR3	-0.401912	0.13706	0.611258	0.863091	134.123	0.270315	-1.48683	BCAR3 adaptor protein, NSP family member [Source:HGNC Symbol;Acc:HGNC:973]
ENSG00000116752	BCAS2	-0.00887982	0.970816	0.994418	0.0128629	1902.31	0.242722	-0.0365844	BCAS2 pre-mRNA processing factor [Source:HGNC Symbol;Acc:HGNC:975]
ENSG00000141376	BCAS3	0.197913	0.458027	0.829736	0.339109	868.121	0.266694	0.7421	BCAS3 microtubule associated cell migration factor [Source:HGNC Symbol;Acc:HGNC:14347]
ENSG00000186666	BCDIN3D	-0.0360449	0.885195	0.974993	0.052961	371.795	0.249641	-0.144387	BCDIN3 domain containing RNA methyltransferase [Source:HGNC Symbol;Acc:HGNC:27050]
ENSG00000258057	BCDIN3D-AS1	0.122893	0.82873	0.961266	0.0815871	24.1799	0.56808	0.216331	BCDIN3D antisense RNA 1 [Source:HGNC Symbol;Acc:HGNC:44113]
ENSG00000223653	BCL10-AS1	-0.2346	0.838015	0.963725	0.0767482	3.22057	1.14757	-0.204433	BCL10 antisense RNA 1 [Source:HGNC Symbol;Acc:HGNC:55868]
ENSG00000142867	BCL10	0.304361	0.213132	0.675401	0.671352	609.163	0.244467	1.245	BCL10 immune signaling adaptor [Source:HGNC Symbol;Acc:HGNC:989]
ENSG00000030110	BAK1	-0.34187	0.180431	0.651579	0.743688	452.989	0.255236	-1.33943	BCL2 antagonist/killer 1 [Source:HGNC Symbol;Acc:HGNC:949]
ENSG00000171791	BCL2	0.502029	0.0884765	0.557882	1.05317	324.148	0.294706	1.70349	BCL2 apoptosis regulator [Source:HGNC Symbol;Acc:HGNC:990]
ENSG00000002330	BAD	-0.732581	0.0211271	0.538065	1.67516	1252.49	0.317725	-2.30571	BCL2 associated agonist of cell death [Source:HGNC Symbol;Acc:HGNC:936]
ENSG00000029363	BCLAF1	0.42725	0.080917	0.546989	1.09196	7009.21	0.244788	1.74539	BCL2 associated transcription factor 1 [Source:HGNC Symbol;Acc:HGNC:16863]
ENSG00000279800	BCLAF1P2	0.436557	0.610531	0.892087	0.214293	6.00976	0.857143	0.509316	BCL2 associated transcription factor 1 pseudogene 2 [Source:HGNC Symbol;Acc:HGNC:51807]
ENSG00000087088	BAX	-0.374582	0.211893	0.674132	0.673884	2109.57	0.300055	-1.24838	BCL2 associated X, apoptosis regulator [Source:HGNC Symbol;Acc:HGNC:959]
ENSG00000105327	BBC3	-0.241867	0.385431	0.788824	0.414053	650.502	0.27867	-0.867933	BCL2 binding component 3 [Source:HGNC Symbol;Acc:HGNC:17868]
ENSG00000176720	BOK	-1.73365	0.00260564	0.538065	2.58409	30.4705	0.575812	-3.0108	BCL2 family apoptosis regulator BOK [Source:HGNC Symbol;Acc:HGNC:1087]
ENSG00000100290	BIK	-0.789202	0.111328	0.583383	0.953397	20.781	0.495651	-1.59225	BCL2 interacting killer [Source:HGNC Symbol;Acc:HGNC:1051]
ENSG00000113734	BNIP1	-0.383321	0.114757	0.589063	0.940221	368.933	0.243044	-1.57717	BCL2 interacting protein 1 [Source:HGNC Symbol;Acc:HGNC:1082]
ENSG00000140299	BNIP2	0.425481	0.0755792	0.546533	1.1216	2368.35	0.239447	1.77693	BCL2 interacting protein 2 [Source:HGNC Symbol;Acc:HGNC:1083]
ENSG00000176171	BNIP3	0.043464	0.87809	0.973762	0.0564608	811.896	0.283355	0.15339	BCL2 interacting protein 3 [Source:HGNC Symbol;Acc:HGNC:1084]
ENSG00000104765	BNIP3L	0.18457	0.437473	0.820294	0.359049	3527.34	0.237704	0.776468	BCL2 interacting protein 3 like [Source:HGNC Symbol;Acc:HGNC:1085]
ENSG00000163141	BNIPL	0.548458	0.439377	0.822649	0.357163	9.29123	0.709293	0.773246	BCL2 interacting protein like [Source:HGNC Symbol;Acc:HGNC:16976]
ENSG00000171552	BCL2L1	-0.0787875	0.763364	0.943263	0.117268	869.053	0.261695	-0.301066	BCL2 like 1 [Source:HGNC Symbol;Acc:HGNC:992]
ENSG00000153094	BCL2L11	0.505445	0.0496188	0.538065	1.30435	1108.22	0.257455	1.96324	BCL2 like 11 [Source:HGNC Symbol;Acc:HGNC:994]
ENSG00000126453	BCL2L12	-0.588486	0.037687	0.538065	1.42381	627.402	0.283165	-2.07824	BCL2 like 12 [Source:HGNC Symbol;Acc:HGNC:13787]
ENSG00000099968	BCL2L13	0.0800648	0.708888	0.926317	0.149422	1787.75	0.21445	0.37335	BCL2 like 13 [Source:HGNC Symbol;Acc:HGNC:17164]
ENSG00000188761	BCL2L15	0.830939	0.425263	0.811991	0.371343	3.94597	1.04216	0.797324	BCL2 like 15 [Source:HGNC Symbol;Acc:HGNC:33624]
ENSG00000129473	BCL2L2	0.173088	0.432906	0.817288	0.363606	515.78	0.220711	0.784229	BCL2 like 2 [Source:HGNC Symbol;Acc:HGNC:995]
ENSG00000104081	BMF	0.286442	0.246744	0.699259	0.607753	924.981	0.247297	1.15829	Bcl2 modifying factor [Source:HGNC Symbol;Acc:HGNC:24132]
ENSG00000069399	BCL3	-0.320134	0.397349	0.794615	0.400828	57.3264	0.378245	-0.846366	BCL3 transcription coactivator [Source:HGNC Symbol;Acc:HGNC:998]
ENSG00000183337	BCOR	0.43619	0.0850774	0.554323	1.07019	6440.32	0.253311	1.72196	BCL6 corepressor [Source:HGNC Symbol;Acc:HGNC:20893]
ENSG00000085185	BCORL1	0.215381	0.425712	0.812458	0.370884	807.723	0.270392	0.79655	BCL6 corepressor like 1 [Source:HGNC Symbol;Acc:HGNC:25657]
ENSG00000113916	BCL6	0.227973	0.382494	0.787592	0.417375	190.065	0.261045	0.87331	BCL6 transcription repressor [Source:HGNC Symbol;Acc:HGNC:1001]
ENSG00000161940	BCL6B	0.390027	0.597431	0.887378	0.223712	8.37914	0.73855	0.528099	BCL6B transcription repressor [Source:HGNC Symbol;Acc:HGNC:1002]
ENSG00000186174	BCL9L	0.162231	0.626202	0.897524	0.203285	431.208	0.333069	0.487079	BCL9 like [Source:HGNC Symbol;Acc:HGNC:23688]
ENSG00000116128	BCL9	0.53405	0.0607966	0.539088	1.21612	942.831	0.284831	1.87497	BCL9 transcription coactivator [Source:HGNC Symbol;Acc:HGNC:1008]
ENSG00000173681	BCLAF3	0.613984	0.0250385	0.538065	1.60139	770.077	0.274001	2.24081	BCLAF1 and THRAP3 family member 3 [Source:HGNC Symbol;Acc:HGNC:27413]
ENSG00000186716	BCR	-0.0237669	0.929696	0.983395	0.0316591	1140.69	0.269381	-0.0882276	BCR activator of RhoGEF and GTPase [Source:HGNC Symbol;Acc:HGNC:1014]
ENSG00000225098	BCRP1	0.224026	0.855453	0.96881	0.067804	2.88769	1.22979	0.182166	BCR pseudogene 1 [Source:HGNC Symbol;Acc:HGNC:39073]
ENSG00000169668	BCRP2	-0.310735	0.546277	0.867054	0.262587	24.3815	0.515018	-0.603348	BCR pseudogene 2 [Source:HGNC Symbol;Acc:HGNC:1015]
ENSG00000074582	BCS1L	-0.346804	0.149122	0.622886	0.826458	536.178	0.240395	-1.44264	BCS1 homolog, ubiquinol-cytochrome c reductase complex chaperone [Source:HGNC Symbol;Acc:HGNC:1020]
ENSG00000245573	BDNF-AS	-0.121292	0.698342	0.923478	0.155932	76.1309	0.312964	-0.38756	BDNF antisense RNA [Source:HGNC Symbol;Acc:HGNC:20608]
ENSG00000125864	BFSP1	-0.289403	0.268539	0.717618	0.570993	169.616	0.261564	-1.10643	beaded filament structural protein 1 [Source:HGNC Symbol;Acc:HGNC:1040]
ENSG00000126581	BECN1	0.0899178	0.677999	0.916442	0.168771	1696.02	0.216568	0.415195	beclin 1 [Source:HGNC Symbol;Acc:HGNC:1034]
ENSG00000178409	BEND3	0.34878	0.151594	0.62523	0.819317	366.225	0.243235	1.43392	BEN domain containing 3 [Source:HGNC Symbol;Acc:HGNC:23040]
ENSG00000188848	BEND4	0.121443	0.710828	0.926532	0.148235	401.984	0.327566	0.370744	BEN domain containing 4 [Source:HGNC Symbol;Acc:HGNC:23815]
ENSG00000162373	BEND5	-0.145751	0.673069	0.913827	0.17194	61.1261	0.34543	-0.42194	BEN domain containing 5 [Source:HGNC Symbol;Acc:HGNC:25668]
ENSG00000151917	BEND6	0.471134	0.164353	0.636507	0.784224	77.0509	0.338804	1.39058	BEN domain containing 6 [Source:HGNC Symbol;Acc:HGNC:20871]
ENSG00000165626	BEND7	0.53008	0.0632553	0.5401	1.1989	500.046	0.285389	1.85739	BEN domain containing 7 [Source:HGNC Symbol;Acc:HGNC:23514]
ENSG00000167995	BEST1	-1.19556	0.0010017	0.538065	2.99926	88.7132	0.363386	-3.29005	bestrophin 1 [Source:HGNC Symbol;Acc:HGNC:12703]
ENSG00000127325	BEST3	-0.152421	0.826044	0.959806	0.0829968	9.75322	0.693523	-0.219778	bestrophin 3 [Source:HGNC Symbol;Acc:HGNC:17105]
ENSG00000105829	BET1	0.150618	0.610375	0.892051	0.214403	743.238	0.295597	0.509538	Bet1 golgi vesicular membrane trafficking protein [Source:HGNC Symbol;Acc:HGNC:14562]
ENSG00000177951	BET1L	-0.0935783	0.719894	0.92896	0.142732	805.46	0.260954	-0.358601	Bet1 golgi vesicular membrane trafficking protein like [Source:HGNC Symbol;Acc:HGNC:19348]
ENSG00000187676	B3GLCT	0.271591	0.264535	0.714441	0.577517	1009.36	0.243419	1.11574	beta 3-glucosyltransferase [Source:HGNC Symbol;Acc:HGNC:20207]
ENSG00000172318	B3GALT1	0.493172	0.105446	0.575644	0.97697	106.906	0.304614	1.61901	beta-1,3-galactosyltransferase 1 [Source:HGNC Symbol;Acc:HGNC:916]
ENSG00000235863	B3GALT4	-0.582517	0.234209	0.691494	0.630397	23.8453	0.48968	-1.18959	beta-1,3-galactosyltransferase 4 [Source:HGNC Symbol;Acc:HGNC:919]
ENSG00000183778	B3GALT5	0.459723	0.229631	0.688105	0.63897	74.939	0.382685	1.20131	beta-1,3-galactosyltransferase 5 [Source:HGNC Symbol;Acc:HGNC:920]
ENSG00000176022	B3GALT6	-0.144928	0.545611	0.86683	0.263117	1274.45	0.239809	-0.60435	beta-1,3-galactosyltransferase 6 [Source:HGNC Symbol;Acc:HGNC:17978]
ENSG00000214654	B3GALT9	0.358068	0.213117	0.675401	0.671381	144.401	0.287595	1.24504	beta-1,3-galactosyltransferase 9 [Source:HGNC Symbol;Acc:HGNC:53652]
ENSG00000109956	B3GAT1	-0.555648	0.370481	0.780592	0.431234	19.2007	0.620438	-0.895573	beta-1,3-glucuronyltransferase 1 [Source:HGNC Symbol;Acc:HGNC:921]
ENSG00000112309	B3GAT2	0.21416	0.481888	0.839442	0.317054	197.749	0.304521	0.703269	beta-1,3-glucuronyltransferase 2 [Source:HGNC Symbol;Acc:HGNC:922]
ENSG00000149541	B3GAT3	-0.771477	0.0150477	0.538065	1.82253	975.891	0.31732	-2.43123	beta-1,3-glucuronyltransferase 3 [Source:HGNC Symbol;Acc:HGNC:923]
ENSG00000169255	B3GALNT1	0.240767	0.347831	0.766824	0.458632	674.796	0.256461	0.938806	beta-1,3-N-acetylgalactosaminyltransferase 1 (globoside blood group) [Source:HGNC Symbol;Acc:HGNC:918]
ENSG00000162885	B3GALNT2	0.360829	0.169959	0.641425	0.769655	1334.54	0.262931	1.37233	beta-1,3-N-acetylgalactosaminyltransferase 2 [Source:HGNC Symbol;Acc:HGNC:28596]
ENSG00000086062	B4GALT1	0.253079	0.25331	0.705468	0.596348	1849.55	0.221543	1.14235	beta-1,4-galactosyltransferase 1 [Source:HGNC Symbol;Acc:HGNC:924]
ENSG00000117411	B4GALT2	-0.360025	0.174072	0.645416	0.75927	1442.02	0.264874	-1.35923	beta-1,4-galactosyltransferase 2 [Source:HGNC Symbol;Acc:HGNC:925]
ENSG00000158850	B4GALT3	-0.0486096	0.838213	0.963735	0.0766458	899.159	0.238072	-0.20418	beta-1,4-galactosyltransferase 3 [Source:HGNC Symbol;Acc:HGNC:926]
ENSG00000121578	B4GALT4	0.0026433	0.990682	0.998244	0.00406552	969.405	0.226348	0.0116781	beta-1,4-galactosyltransferase 4 [Source:HGNC Symbol;Acc:HGNC:927]
ENSG00000158470	B4GALT5	0.444619	0.0646199	0.542533	1.18963	2818.84	0.24061	1.84788	beta-1,4-galactosyltransferase 5 [Source:HGNC Symbol;Acc:HGNC:928]
ENSG00000118276	B4GALT6	0.651596	0.0270438	0.538065	1.56793	715.226	0.294722	2.21088	beta-1,4-galactosyltransferase 6 [Source:HGNC Symbol;Acc:HGNC:929]
ENSG00000027847	B4GALT7	-0.423181	0.154082	0.627034	0.812247	297.342	0.296915	-1.42526	beta-1,4-galactosyltransferase 7 [Source:HGNC Symbol;Acc:HGNC:930]
ENSG00000174684	B4GAT1	0.0198054	0.931407	0.983834	0.0308604	1974.84	0.230096	0.0860744	beta-1,4-glucuronyltransferase 1 [Source:HGNC Symbol;Acc:HGNC:15685]
ENSG00000128268	MGAT3	-0.200952	0.472799	0.836848	0.325323	193.47	0.279903	-0.717932	beta-1,4-mannosyl-glycoprotein 4-beta-N-acetylglucosaminyltransferase [Source:HGNC Symbol;Acc:HGNC:7046]
ENSG00000135454	B4GALNT1	0.0759284	0.790321	0.95	0.102197	430.135	0.285559	0.265894	beta-1,4-N-acetyl-galactosaminyltransferase 1 [Source:HGNC Symbol;Acc:HGNC:4117]
ENSG00000139044	B4GALNT3	-0.00374974	0.98841	0.997819	0.00506274	875.541	0.258139	-0.0145261	beta-1,4-N-acetyl-galactosaminyltransferase 3 [Source:HGNC Symbol;Acc:HGNC:24137]
ENSG00000182272	B4GALNT4	-0.114247	0.7076	0.926085	0.150212	988.218	0.304591	-0.375082	beta-1,4-N-acetyl-galactosaminyltransferase 4 [Source:HGNC Symbol;Acc:HGNC:26315]
ENSG00000166710	B2M	-0.152152	0.529392	0.861507	0.276222	7833.43	0.241921	-0.628934	beta-2-microglobulin [Source:HGNC Symbol;Acc:HGNC:914]
ENSG00000135697	BCO1	-0.168777	0.812283	0.956731	0.0902926	10.2681	0.710696	-0.237482	beta-carotene oxygenase 1 [Source:HGNC Symbol;Acc:HGNC:13815]
ENSG00000197580	BCO2	0.664025	0.314575	0.746866	0.502276	11.3362	0.660282	1.00567	beta-carotene oxygenase 2 [Source:HGNC Symbol;Acc:HGNC:18503]
ENSG00000186318	BACE1	0.304182	0.198298	0.664377	0.702683	1355.9	0.236457	1.28642	beta-secretase 1 [Source:HGNC Symbol;Acc:HGNC:933]
ENSG00000182240	BACE2	0.113633	0.60759	0.891295	0.216389	742.438	0.221285	0.513516	beta-secretase 2 [Source:HGNC Symbol;Acc:HGNC:934]
ENSG00000166167	BTRC	0.418636	0.10772	0.577842	0.967703	1543.95	0.260261	1.60853	beta-transducin repeat containing E3 ubiquitin protein ligase [Source:HGNC Symbol;Acc:HGNC:1144]
ENSG00000015475	BID	-0.00943393	0.967837	0.993879	0.0141979	755.924	0.233966	-0.0403217	BH3 interacting domain death agonist [Source:HGNC Symbol;Acc:HGNC:1050]
ENSG00000235831	BHLHE40-AS1	-0.3694	0.444724	0.824581	0.351909	21.5602	0.483356	-0.76424	BHLHE40 antisense RNA 1 [Source:HGNC Symbol;Acc:HGNC:44471]
ENSG00000122870	BICC1	0.419178	0.0995056	0.569312	1.00215	747.407	0.25447	1.64726	BicC family RNA binding protein 1 [Source:HGNC Symbol;Acc:HGNC:19351]
ENSG00000151746	BICD1	0.347388	0.18465	0.654568	0.73365	664.266	0.261869	1.32657	BICD cargo adaptor 1 [Source:HGNC Symbol;Acc:HGNC:1049]
ENSG00000185963	BICD2	0.336691	0.100746	0.571232	0.996773	3157.15	0.205143	1.64125	BICD cargo adaptor 2 [Source:HGNC Symbol;Acc:HGNC:17208]
ENSG00000135127	BICDL1	-0.217821	0.597156	0.887323	0.223912	37.2252	0.412153	-0.528495	BICD family like cargo adaptor 1 [Source:HGNC Symbol;Acc:HGNC:28095]
ENSG00000162069	BICDL2	-0.625106	0.122145	0.594381	0.913125	49.5434	0.404381	-1.54583	BICD family like cargo adaptor 2 [Source:HGNC Symbol;Acc:HGNC:33584]
ENSG00000112624	BICRAL	0.653593	0.0215165	0.538065	1.66723	305.341	0.28432	2.2988	BICRA like chromatin remodeling complex associated protein [Source:HGNC Symbol;Acc:HGNC:21111]
ENSG00000103429	BFAR	0.0341774	0.870087	0.97195	0.0604371	2818.01	0.208975	0.163547	bifunctional apoptosis regulator [Source:HGNC Symbol;Acc:HGNC:17613]
ENSG00000182492	BGN	-1.23459	0.128514	0.600944	0.891051	9.95234	0.812236	-1.51999	biglycan [Source:HGNC Symbol;Acc:HGNC:1044]
ENSG00000136881	BAAT	0.619568	0.496285	0.845954	0.304269	5.13656	0.910664	0.680347	bile acid-CoA:amino acid N-acyltransferase [Source:HGNC Symbol;Acc:HGNC:932]
ENSG00000106605	BLVRA	-0.263706	0.333415	0.756246	0.477015	1721.06	0.272632	-0.967259	biliverdin reductase A [Source:HGNC Symbol;Acc:HGNC:1062]
ENSG00000090013	BLVRB	-0.576174	0.0557018	0.539088	1.25413	560.482	0.301132	-1.91336	biliverdin reductase B [Source:HGNC Symbol;Acc:HGNC:1063]
ENSG00000135441	BLOC1S1	-0.828364	0.0171999	0.538065	1.76447	161.215	0.3477	-2.38241	biogenesis of lysosomal organelles complex 1 subunit 1 [Source:HGNC Symbol;Acc:HGNC:4200]
ENSG00000196072	BLOC1S2	0.0744114	0.771461	0.945744	0.112686	2536.96	0.256181	0.290465	biogenesis of lysosomal organelles complex 1 subunit 2 [Source:HGNC Symbol;Acc:HGNC:20984]
ENSG00000189114	BLOC1S3	-0.21368	0.46187	0.831935	0.33548	244.75	0.290417	-0.735771	biogenesis of lysosomal organelles complex 1 subunit 3 [Source:HGNC Symbol;Acc:HGNC:20914]
ENSG00000186222	BLOC1S4	-0.250749	0.298918	0.736996	0.524448	415.992	0.241394	-1.03876	biogenesis of lysosomal organelles complex 1 subunit 4 [Source:HGNC Symbol;Acc:HGNC:24206]
ENSG00000188428	BLOC1S5	0.182921	0.509001	0.85299	0.293281	735.484	0.276988	0.660394	biogenesis of lysosomal organelles complex 1 subunit 5 [Source:HGNC Symbol;Acc:HGNC:18561]
ENSG00000104164	BLOC1S6	-0.0206733	0.933151	0.984451	0.0300481	2051.77	0.24646	-0.0838811	biogenesis of lysosomal organelles complex 1 subunit 6 [Source:HGNC Symbol;Acc:HGNC:8549]
ENSG00000113460	BRIX1	0.099201	0.687845	0.920482	0.162509	4323.1	0.246903	0.401781	biogenesis of ribosomes BRX1 [Source:HGNC Symbol;Acc:HGNC:24170]
ENSG00000145919	BOD1	-0.153324	0.508234	0.85258	0.293936	2291.26	0.231751	-0.66159	biorientation of chromosomes in cell division 1 [Source:HGNC Symbol;Acc:HGNC:25114]
ENSG00000038219	BOD1L1	0.335303	0.160875	0.634304	0.793512	3956.65	0.239137	1.40214	biorientation of chromosomes in cell division 1 like 1 [Source:HGNC Symbol;Acc:HGNC:31792]
ENSG00000169814	BTD	0.365508	0.175338	0.646341	0.756124	293.463	0.269698	1.35525	biotinidase [Source:HGNC Symbol;Acc:HGNC:1122]
ENSG00000137274	BPHL	-0.297381	0.219381	0.68082	0.6588	551.339	0.242132	-1.22817	biphenyl hydrolase like [Source:HGNC Symbol;Acc:HGNC:1094]
ENSG00000172331	BPGM	0.235453	0.281498	0.728548	0.550525	581.505	0.218627	1.07696	bisphosphoglycerate mutase [Source:HGNC Symbol;Acc:HGNC:1093]
ENSG00000281406	BLACAT1	-0.472476	0.535594	0.862869	0.271164	17.9716	0.762686	-0.61949	BLACAT1 overlapping LEMD1 locus [Source:HGNC Symbol;Acc:HGNC:48597]
ENSG00000166619	BLCAP	-0.378458	0.0945243	0.564324	1.02446	992.495	0.22635	-1.672	BLCAP apoptosis inducing factor [Source:HGNC Symbol;Acc:HGNC:1055]
ENSG00000108578	BLMH	0.152412	0.475971	0.838202	0.322419	2528.33	0.213822	0.712797	bleomycin hydrolase [Source:HGNC Symbol;Acc:HGNC:1059]
ENSG00000197299	BLM	0.387441	0.13761	0.611272	0.86135	1973.66	0.260947	1.48475	BLM RecQ like helicase [Source:HGNC Symbol;Acc:HGNC:1058]
ENSG00000165714	BORCS5	0.0605384	0.819542	0.958544	0.086429	229.689	0.265363	0.228135	BLOC-1 related complex subunit 5 [Source:HGNC Symbol;Acc:HGNC:17950]
ENSG00000196544	BORCS6	-0.506033	0.11634	0.590211	0.934271	173.037	0.322248	-1.57032	BLOC-1 related complex subunit 6 [Source:HGNC Symbol;Acc:HGNC:25939]
ENSG00000166275	BORCS7	-0.164844	0.574922	0.879855	0.240391	966.764	0.293935	-0.560817	BLOC-1 related complex subunit 7 [Source:HGNC Symbol;Acc:HGNC:23516]
ENSG00000254901	BORCS8	-0.615774	0.0467629	0.538065	1.3301	187.857	0.309677	-1.98844	BLOC-1 related complex subunit 8 [Source:HGNC Symbol;Acc:HGNC:37247]
ENSG00000112276	BVES	-0.00207538	0.994247	0.999579	0.00250571	337.312	0.287832	-0.00721039	blood vessel epicardial substance [Source:HGNC Symbol;Acc:HGNC:1152]
ENSG00000166780	BMERB1	-0.839513	0.00405883	0.538065	2.3916	102.925	0.292152	-2.87355	bMERB domain containing 1 [Source:HGNC Symbol;Acc:HGNC:19213]
ENSG00000168283	BMI1	0.153786	0.563343	0.875159	0.249227	1161.88	0.26612	0.577883	BMI1 proto-oncogene, polycomb ring finger [Source:HGNC Symbol;Acc:HGNC:1066]
ENSG00000095739	BAMBI	-0.119645	0.617337	0.895389	0.209478	474.356	0.239468	-0.499628	BMP and activin membrane bound inhibitor [Source:HGNC Symbol;Acc:HGNC:30251]
ENSG00000164619	BMPER	0.356365	0.578082	0.880217	0.238011	11.701	0.640727	0.556189	BMP binding endothelial regulator [Source:HGNC Symbol;Acc:HGNC:24154]
ENSG00000078725	BRINP1	-1.03969	0.26141	0.712776	0.582677	8.35119	0.925766	-1.12306	BMP/retinoic acid inducible neural specific 1 [Source:HGNC Symbol;Acc:HGNC:2687]
ENSG00000198797	BRINP2	-0.664659	0.559601	0.873685	0.252122	3.13063	1.13922	-0.583434	BMP/retinoic acid inducible neural specific 2 [Source:HGNC Symbol;Acc:HGNC:13746]
ENSG00000138756	BMP2K	0.505145	0.0797331	0.546533	1.09836	719.634	0.288286	1.75224	BMP2 inducible kinase [Source:HGNC Symbol;Acc:HGNC:18041]
ENSG00000260278	BMP2K-DT	0.23333	0.805692	0.955404	0.093831	5.06638	0.948545	0.245988	BMP2K divergent transcript [Source:HGNC Symbol;Acc:HGNC:55396]
ENSG00000204177	BMS1P1	0.442615	0.211353	0.673358	0.674993	50.8622	0.354133	1.24985	BMS1 pseudogene 1 [Source:HGNC Symbol;Acc:HGNC:23649]
ENSG00000237238	BMS1P10	-0.166867	0.831031	0.961549	0.0803829	7.04403	0.782017	-0.21338	BMS1 pseudogene 10 [Source:HGNC Symbol;Acc:HGNC:49154]
ENSG00000272779	BMS1P20	0.24053	0.745566	0.937484	0.127514	8.19764	0.741253	0.324492	BMS1 pseudogene 20 [Source:HGNC Symbol;Acc:HGNC:49153]
ENSG00000286156	BMS1P23	0.592856	0.138953	0.611968	0.857131	42.2984	0.40066	1.4797	BMS1 pseudogene 23 [Source:HGNC Symbol;Acc:HGNC:55088]
ENSG00000242338	BMS1P4	-0.895637	0.323661	0.753142	0.489909	5.47256	0.907469	-0.986962	BMS1 pseudogene 4 [Source:HGNC Symbol;Acc:HGNC:23652]
ENSG00000165733	BMS1	0.310526	0.147084	0.620086	0.832434	4490.83	0.214169	1.44991	BMS1 ribosome biogenesis factor [Source:HGNC Symbol;Acc:HGNC:23505]
ENSG00000234779	BNC2-AS1	-1.98048	0.100369	0.571232	0.9984	3.35308	1.20536	-1.64307	BNC2 antisense RNA 1 [Source:HGNC Symbol;Acc:HGNC:53727]
ENSG00000144857	BOC	-0.21281	0.440405	0.822852	0.356148	244.344	0.275836	-0.77151	BOC cell adhesion associated, oncogene regulated [Source:HGNC Symbol;Acc:HGNC:17173]
ENSG00000178096	BOLA1	-0.646112	0.0256714	0.538065	1.59055	207.858	0.289587	-2.23115	bolA family member 1 [Source:HGNC Symbol;Acc:HGNC:24263]
ENSG00000163170	BOLA3	-0.2977	0.229493	0.688105	0.639231	625.877	0.247739	-1.20167	bolA family member 3 [Source:HGNC Symbol;Acc:HGNC:24415]
ENSG00000225439	BOLA3-DT	0.0820408	0.720921	0.92923	0.142112	322.033	0.229659	0.357228	BOLA3 divergent transcript [Source:HGNC Symbol;Acc:HGNC:42922]
ENSG00000109743	BST1	0.0478882	0.935308	0.984964	0.0290455	15.3482	0.589983	0.0811688	bone marrow stromal cell antigen 1 [Source:HGNC Symbol;Acc:HGNC:1118]
ENSG00000130303	BST2	-0.703698	0.0120989	0.538065	1.91726	525.599	0.280442	-2.50925	bone marrow stromal cell antigen 2 [Source:HGNC Symbol;Acc:HGNC:1119]
ENSG00000168487	BMP1	-0.16737	0.578937	0.880309	0.237369	483.535	0.301601	-0.554938	bone morphogenetic protein 1 [Source:HGNC Symbol;Acc:HGNC:1067]
ENSG00000125845	BMP2	0.628549	0.0116002	0.538065	1.93553	603.363	0.249021	2.52408	bone morphogenetic protein 2 [Source:HGNC Symbol;Acc:HGNC:1069]
ENSG00000125378	BMP4	-0.54221	0.0459178	0.538065	1.33802	228.248	0.271628	-1.99615	bone morphogenetic protein 4 [Source:HGNC Symbol;Acc:HGNC:1071]
ENSG00000112175	BMP5	0.0583448	0.887854	0.975265	0.0516586	71.754	0.413733	0.14102	bone morphogenetic protein 5 [Source:HGNC Symbol;Acc:HGNC:1072]
ENSG00000153162	BMP6	-0.0230231	0.92086	0.981705	0.0358066	617.467	0.231735	-0.0993511	bone morphogenetic protein 6 [Source:HGNC Symbol;Acc:HGNC:1073]
ENSG00000101144	BMP7	-0.0338326	0.879279	0.973864	0.0558731	1402.82	0.222755	-0.151883	bone morphogenetic protein 7 [Source:HGNC Symbol;Acc:HGNC:1074]
ENSG00000183682	BMP8A	-0.467043	0.469483	0.836023	0.32838	10.9892	0.645693	-0.723321	bone morphogenetic protein 8a [Source:HGNC Symbol;Acc:HGNC:21650]
ENSG00000116985	BMP8B	0.190619	0.440637	0.822852	0.355919	544.625	0.247199	0.771119	bone morphogenetic protein 8b [Source:HGNC Symbol;Acc:HGNC:1075]
ENSG00000107779	BMPR1A	0.409906	0.103613	0.573983	0.984585	1578.69	0.25185	1.62758	bone morphogenetic protein receptor type 1A [Source:HGNC Symbol;Acc:HGNC:1076]
ENSG00000138696	BMPR1B	0.457119	0.0761454	0.546533	1.11836	470.798	0.257749	1.7735	bone morphogenetic protein receptor type 1B [Source:HGNC Symbol;Acc:HGNC:1077]
ENSG00000204217	BMPR2	0.466079	0.101282	0.571776	0.994469	1817.16	0.284425	1.63867	bone morphogenetic protein receptor type 2 [Source:HGNC Symbol;Acc:HGNC:1078]
ENSG00000261236	BOP1	-0.618888	0.0735791	0.546407	1.13325	1045.79	0.345898	-1.78922	BOP1 ribosomal biogenesis factor [Source:HGNC Symbol;Acc:HGNC:15519]
ENSG00000136122	BORA	0.27359	0.265118	0.715208	0.57656	681.558	0.24551	1.11438	BORA aurora kinase A activator [Source:HGNC Symbol;Acc:HGNC:24724]
ENSG00000160469	BRSK1	-0.251847	0.360246	0.774356	0.443401	231.15	0.275273	-0.914896	BR serine/threonine kinase 1 [Source:HGNC Symbol;Acc:HGNC:18994]
ENSG00000174672	BRSK2	0.175589	0.595337	0.88595	0.225237	196.409	0.330603	0.531118	BR serine/threonine kinase 2 [Source:HGNC Symbol;Acc:HGNC:11405]
ENSG00000168398	BDKRB2	-0.128991	0.732777	0.933307	0.135028	43.9924	0.377791	-0.341433	bradykinin receptor B2 [Source:HGNC Symbol;Acc:HGNC:1030]
ENSG00000176788	BASP1	-0.013037	0.951224	0.990052	0.0217173	5888.88	0.213127	-0.06117	brain abundant membrane attached signal protein 1 [Source:HGNC Symbol;Acc:HGNC:957]
ENSG00000176697	BDNF	0.127759	0.64034	0.902112	0.193589	301.568	0.273444	0.467223	brain derived neurotrophic factor [Source:HGNC Symbol;Acc:HGNC:1033]
ENSG00000183092	BEGAIN	-0.399756	0.327011	0.75477	0.485437	42.8194	0.407851	-0.980152	brain enriched guanylate kinase associated [Source:HGNC Symbol;Acc:HGNC:24163]
ENSG00000064787	BCAS1	-1.06945	0.0865004	0.555778	1.06298	13.618	0.623892	-1.71415	brain enriched myelin associated protein 1 [Source:HGNC Symbol;Acc:HGNC:974]
ENSG00000166546	BEAN1	0.0751953	0.83603	0.963039	0.0777784	54.6975	0.363307	0.206975	brain expressed associated with NEDD4 1 [Source:HGNC Symbol;Acc:HGNC:24160]
ENSG00000133169	BEX1	-0.936894	0.0119273	0.538065	1.92346	85.8613	0.372628	-2.51429	brain expressed X-linked 1 [Source:HGNC Symbol;Acc:HGNC:1036]
ENSG00000133134	BEX2	-0.370943	0.149905	0.623539	0.824183	569.321	0.257623	-1.43987	brain expressed X-linked 2 [Source:HGNC Symbol;Acc:HGNC:30933]
ENSG00000166681	BEX3	-0.293435	0.275335	0.723476	0.560139	6527.71	0.268994	-1.09086	brain expressed X-linked 3 [Source:HGNC Symbol;Acc:HGNC:13388]
ENSG00000102409	BEX4	0.0590722	0.793967	0.951105	0.100198	1965.47	0.226189	0.261163	brain expressed X-linked 4 [Source:HGNC Symbol;Acc:HGNC:25475]
ENSG00000184515	BEX5	-0.341014	0.498205	0.847176	0.302592	21.1647	0.503478	-0.677316	brain expressed X-linked 5 [Source:HGNC Symbol;Acc:HGNC:27990]
ENSG00000164713	BRI3	-0.508466	0.0613525	0.539088	1.21217	824.461	0.271769	-1.87095	brain protein I3 [Source:HGNC Symbol;Acc:HGNC:1109]
ENSG00000060982	BCAT1	0.306341	0.214328	0.676868	0.66892	2044.6	0.246701	1.24175	branched chain amino acid transaminase 1 [Source:HGNC Symbol;Acc:HGNC:976]
ENSG00000105552	BCAT2	-0.387194	0.173181	0.644437	0.761499	1029.33	0.284273	-1.36205	branched chain amino acid transaminase 2 [Source:HGNC Symbol;Acc:HGNC:977]
ENSG00000248098	BCKDHA	-0.123113	0.857919	0.969398	0.0665538	10.6602	0.68769	-0.179024	branched chain keto acid dehydrogenase E1 subunit alpha [Source:HGNC Symbol;Acc:HGNC:986]
ENSG00000083123	BCKDHB	0.379462	0.12672	0.598412	0.897155	723.263	0.248475	1.52717	branched chain keto acid dehydrogenase E1 subunit beta [Source:HGNC Symbol;Acc:HGNC:987]
ENSG00000103507	BCKDK	-0.362364	0.213774	0.675772	0.670045	941.977	0.291464	-1.24326	branched chain keto acid dehydrogenase kinase [Source:HGNC Symbol;Acc:HGNC:16902]
ENSG00000106009	BRAT1	-0.697405	0.0475601	0.538065	1.32276	466.32	0.351998	-1.98128	BRCA1 associated ATM activator 1 [Source:HGNC Symbol;Acc:HGNC:21701]
ENSG00000089234	BRAP	0.243985	0.289185	0.73082	0.538825	902.697	0.230193	1.05991	BRCA1 associated protein [Source:HGNC Symbol;Acc:HGNC:1099]
ENSG00000163930	BAP1	-0.00761775	0.974999	0.99541	0.0109957	1567.53	0.243076	-0.031339	BRCA1 associated protein 1 [Source:HGNC Symbol;Acc:HGNC:950]
ENSG00000138376	BARD1	0.451527	0.0811046	0.546989	1.09095	1095.28	0.258857	1.74431	BRCA1 associated RING domain 1 [Source:HGNC Symbol;Acc:HGNC:952]
ENSG00000012048	BRCA1	0.397508	0.128165	0.60078	0.892231	3620.21	0.261281	1.52138	BRCA1 DNA repair associated [Source:HGNC Symbol;Acc:HGNC:1100]
ENSG00000136492	BRIP1	0.687551	0.0234613	0.538065	1.62965	2194.19	0.303443	2.26584	BRCA1 interacting helicase 1 [Source:HGNC Symbol;Acc:HGNC:20473]
ENSG00000267595	BRCA1P1	1.29475	0.238013	0.69426	0.6234	3.68655	1.09727	1.17997	BRCA1 pseudogene 1 [Source:HGNC Symbol;Acc:HGNC:28470]
ENSG00000185515	BRCC3	0.142289	0.571487	0.878462	0.242994	1750.34	0.251455	0.565863	BRCA1/BRCA2-containing complex subunit 3 [Source:HGNC Symbol;Acc:HGNC:24185]
ENSG00000251667	BRCC3P1	0.738411	0.176221	0.647177	0.753943	20.3188	0.545967	1.35248	BRCA1/BRCA2-containing complex subunit 3 pseudogene 1 [Source:HGNC Symbol;Acc:HGNC:51444]
ENSG00000107949	BCCIP	-0.0341445	0.88237	0.974201	0.0543493	4548.64	0.23076	-0.147965	BRCA2 and CDKN1A interacting protein [Source:HGNC Symbol;Acc:HGNC:978]
ENSG00000139618	BRCA2	0.71295	0.0292887	0.538065	1.5333	1199.63	0.327104	2.17958	BRCA2 DNA repair associated [Source:HGNC Symbol;Acc:HGNC:1101]
ENSG00000235106	BRD3OS	0.0599447	0.796436	0.951927	0.0988493	1630.19	0.232377	0.257963	BRD3 opposite strand [Source:HGNC Symbol;Acc:HGNC:24742]
ENSG00000063169	BICRA	-0.184153	0.572654	0.878996	0.242107	214.589	0.326427	-0.564147	BRD4 interacting chromatin remodeling complex associated protein [Source:HGNC Symbol;Acc:HGNC:4332]
ENSG00000132016	BRME1	-0.0394931	0.900462	0.977793	0.0455348	98.5441	0.315747	-0.125078	break repair meiotic recombinase recruitment factor 1 [Source:HGNC Symbol;Acc:HGNC:28153]
ENSG00000124243	BCAS4	-0.0376589	0.874689	0.972956	0.0581464	623.629	0.238792	-0.157706	breast carcinoma amplified sequence 4 [Source:HGNC Symbol;Acc:HGNC:14367]
ENSG00000185024	BRF1	-0.135347	0.623823	0.896717	0.204939	652.881	0.275972	-0.490439	BRF1 RNA polymerase III transcription initiation factor subunit [Source:HGNC Symbol;Acc:HGNC:11551]
ENSG00000104221	BRF2	-0.218045	0.399713	0.796785	0.398251	385.135	0.25892	-0.842133	BRF2 RNA polymerase III transcription initiation factor subunit [Source:HGNC Symbol;Acc:HGNC:17298]
ENSG00000184992	BRI3BP	0.168366	0.483782	0.840117	0.31535	2945.1	0.240443	0.700233	BRI3 binding protein [Source:HGNC Symbol;Acc:HGNC:14251]
ENSG00000182685	BRICD5	-1.33226	0.0343395	0.538065	1.46421	13.9124	0.629594	-2.11606	BRICHOS domain containing 5 [Source:HGNC Symbol;Acc:HGNC:28309]
ENSG00000254999	BRK1	-0.210845	0.314587	0.746866	0.502259	1975.96	0.209662	-1.00564	BRICK1 subunit of SCAR/WAVE actin nucleating complex [Source:HGNC Symbol;Acc:HGNC:23057]
ENSG00000136717	BIN1	-0.737559	0.0242526	0.538065	1.61524	206.336	0.327352	-2.2531	bridging integrator 1 [Source:HGNC Symbol;Acc:HGNC:1052]
ENSG00000147439	BIN3	-0.345033	0.17205	0.644232	0.764344	390.341	0.252652	-1.36565	bridging integrator 3 [Source:HGNC Symbol;Acc:HGNC:1054]
ENSG00000105393	BABAM1	-0.687404	0.0391	0.538065	1.40782	395.328	0.333184	-2.06313	BRISC and BRCA1 A complex member 1 [Source:HGNC Symbol;Acc:HGNC:25008]
ENSG00000158019	BABAM2	-0.0918339	0.72275	0.930001	0.141012	519.559	0.258843	-0.354786	BRISC and BRCA1 A complex member 2 [Source:HGNC Symbol;Acc:HGNC:1106]
ENSG00000100916	BRMS1L	0.43981	0.0907873	0.558167	1.04197	1447.79	0.260049	1.69126	BRMS1 like transcriptional repressor [Source:HGNC Symbol;Acc:HGNC:20512]
ENSG00000174744	BRMS1	-0.40426	0.127384	0.599405	0.894886	1450.51	0.265175	-1.5245	BRMS1 transcriptional repressor and anoikis regulator [Source:HGNC Symbol;Acc:HGNC:17262]
ENSG00000162819	BROX	0.313986	0.194084	0.660939	0.712011	1051.48	0.24179	1.29859	BRO1 domain and CAAX motif containing [Source:HGNC Symbol;Acc:HGNC:26512]
ENSG00000140320	BAHD1	-0.0740199	0.775595	0.946287	0.110365	705.543	0.259661	-0.285064	bromo adjacent homology domain containing 1 [Source:HGNC Symbol;Acc:HGNC:29153]
ENSG00000198604	BAZ1A	0.0926557	0.711452	0.926608	0.147855	3579.94	0.250484	0.369907	bromodomain adjacent to zinc finger domain 1A [Source:HGNC Symbol;Acc:HGNC:960]
ENSG00000009954	BAZ1B	0.2656	0.236489	0.693192	0.62619	5852.52	0.22436	1.18381	bromodomain adjacent to zinc finger domain 1B [Source:HGNC Symbol;Acc:HGNC:961]
ENSG00000076108	BAZ2A	0.470482	0.0749433	0.546533	1.12527	3021.93	0.264195	1.78081	bromodomain adjacent to zinc finger domain 2A [Source:HGNC Symbol;Acc:HGNC:962]
ENSG00000123636	BAZ2B	0.354936	0.155249	0.6282	0.808971	910.074	0.249738	1.42123	bromodomain adjacent to zinc finger domain 2B [Source:HGNC Symbol;Acc:HGNC:963]
ENSG00000156983	BRPF1	0.0482105	0.856123	0.96881	0.0674639	470.41	0.265898	0.181312	bromodomain and PHD finger containing 1 [Source:HGNC Symbol;Acc:HGNC:14255]
ENSG00000096070	BRPF3	0.345953	0.186202	0.654847	0.730016	1392.7	0.261709	1.3219	bromodomain and PHD finger containing 3 [Source:HGNC Symbol;Acc:HGNC:14256]
ENSG00000185658	BRWD1	0.795701	0.00486306	0.538065	2.31309	1528.4	0.282568	2.81597	bromodomain and WD repeat domain containing 1 [Source:HGNC Symbol;Acc:HGNC:12760]
ENSG00000165288	BRWD3	0.760316	0.0187732	0.538065	1.72646	1692.56	0.323538	2.35001	bromodomain and WD repeat domain containing 3 [Source:HGNC Symbol;Acc:HGNC:17342]
ENSG00000100425	BRD1	0.129364	0.577603	0.880217	0.238371	1151.94	0.232297	0.55689	bromodomain containing 1 [Source:HGNC Symbol;Acc:HGNC:1102]
ENSG00000204256	BRD2	-0.0254465	0.903363	0.977971	0.0441379	14769.4	0.209583	-0.121415	bromodomain containing 2 [Source:HGNC Symbol;Acc:HGNC:1103]
ENSG00000169925	BRD3	0.1644	0.421597	0.810364	0.375102	4876.06	0.204566	0.803653	bromodomain containing 3 [Source:HGNC Symbol;Acc:HGNC:1104]
ENSG00000141867	BRD4	0.00514913	0.982593	0.996487	0.00762619	2313.19	0.236006	0.0218178	bromodomain containing 4 [Source:HGNC Symbol;Acc:HGNC:13575]
ENSG00000166164	BRD7	-0.138681	0.55401	0.870735	0.256483	2932.24	0.234353	-0.591763	bromodomain containing 7 [Source:HGNC Symbol;Acc:HGNC:14310]
ENSG00000184100	BRD7P2	0.408574	0.530016	0.861507	0.275711	10.3483	0.650614	0.627982	bromodomain containing 7 pseudogene 2 [Source:HGNC Symbol;Acc:HGNC:33541]
ENSG00000112983	BRD8	0.182725	0.383726	0.788225	0.415979	1708.48	0.209775	0.871052	bromodomain containing 8 [Source:HGNC Symbol;Acc:HGNC:19874]
ENSG00000028310	BRD9	-0.250611	0.279255	0.727026	0.554	1442.44	0.231619	-1.082	bromodomain containing 9 [Source:HGNC Symbol;Acc:HGNC:25818]
ENSG00000274712		-0.416707	0.274174	0.722402	0.561973	42.3804	0.381076	-1.0935	bromodomain PHD finger transcription factor (BPTF) pseudogene
ENSG00000171634	BPTF	0.326557	0.154306	0.627034	0.811617	6116.19	0.229246	1.42449	bromodomain PHD finger transcription factor [Source:HGNC Symbol;Acc:HGNC:3581]
ENSG00000246982	BRPF3-AS1	-0.575428	0.422018	0.810688	0.374669	9.08143	0.716665	-0.802925	BRPF3 antisense RNA 1 [Source:HGNC Symbol;Acc:HGNC:55591]
ENSG00000010671	BTK	-0.51886	0.560826	0.873685	0.251172	5.72857	0.892102	-0.581615	Bruton tyrosine kinase [Source:HGNC Symbol;Acc:HGNC:1133]
ENSG00000255568	BRWD1-AS2	-0.964889	0.210621	0.672525	0.676497	7.52192	0.770765	-1.25186	BRWD1 antisense RNA 2 [Source:HGNC Symbol;Acc:HGNC:16423]
ENSG00000168000	BSCL2	-0.368024	0.455832	0.82917	0.341196	23.8974	0.493509	-0.745728	BSCL2 lipid droplet biogenesis associated, seipin [Source:HGNC Symbol;Acc:HGNC:15832]
ENSG00000160058	BSDC1	-0.000311036	0.998905	0.99965	0.000475903	1264.89	0.226597	-0.00137264	BSD domain containing 1 [Source:HGNC Symbol;Acc:HGNC:25501]
ENSG00000267751	BSG-AS1	-0.62345	0.137555	0.611272	0.861522	35.7282	0.419844	-1.48496	BSG antisense RNA 1 [Source:HGNC Symbol;Acc:HGNC:55286]
ENSG00000226913	BSN-DT	0.0350338	0.973718	0.994933	0.0115668	3.91637	1.06339	0.0329456	BSN divergent transcript [Source:HGNC Symbol;Acc:HGNC:42445]
ENSG00000282851	BISPR	-0.143172	0.718233	0.928519	0.143734	35.1967	0.396795	-0.360821	BST2 interferon stimulated positive regulator [Source:HGNC Symbol;Acc:HGNC:51290]
ENSG00000156273	BACH1	0.618736	0.0199476	0.538065	1.70011	1470.29	0.265856	2.32733	BTB domain and CNC homolog 1 [Source:HGNC Symbol;Acc:HGNC:935]
ENSG00000112182	BACH2	0.371081	0.135802	0.610536	0.867094	501.357	0.248779	1.49161	BTB domain and CNC homolog 2 [Source:HGNC Symbol;Acc:HGNC:14078]
ENSG00000064726	BTBD1	0.0947954	0.704075	0.924655	0.152381	3686.85	0.249577	0.379825	BTB domain containing 1 [Source:HGNC Symbol;Acc:HGNC:1120]
ENSG00000148925	BTBD10	0.282952	0.24914	0.701367	0.603556	1205.61	0.245524	1.15244	BTB domain containing 10 [Source:HGNC Symbol;Acc:HGNC:21445]
ENSG00000222009	BTBD19	-0.443617	0.20964	0.672058	0.678527	71.9363	0.353605	-1.25456	BTB domain containing 19 [Source:HGNC Symbol;Acc:HGNC:27145]
ENSG00000133243	BTBD2	-0.229543	0.481453	0.839401	0.317446	2259.72	0.326071	-0.703967	BTB domain containing 2 [Source:HGNC Symbol;Acc:HGNC:15504]
ENSG00000132640	BTBD3	0.382565	0.112674	0.584473	0.948178	2698.1	0.24117	1.58629	BTB domain containing 3 [Source:HGNC Symbol;Acc:HGNC:15854]
ENSG00000184887	BTBD6	-0.349938	0.178186	0.649178	0.749126	914.012	0.259914	-1.34636	BTB domain containing 6 [Source:HGNC Symbol;Acc:HGNC:19897]
ENSG00000011114	BTBD7	0.475566	0.053802	0.539088	1.2692	1055.05	0.246608	1.92843	BTB domain containing 7 [Source:HGNC Symbol;Acc:HGNC:18269]
ENSG00000189195	BTBD8	0.722814	0.0793317	0.546533	1.10055	189.554	0.411959	1.75458	BTB domain containing 8 [Source:HGNC Symbol;Acc:HGNC:21019]
ENSG00000183826	BTBD9	0.384522	0.16338	0.635557	0.786801	414.133	0.275881	1.39379	BTB domain containing 9 [Source:HGNC Symbol;Acc:HGNC:21228]
ENSG00000272525	BTF3-DT	-0.909114	0.104156	0.574365	0.982316	18.0926	0.559444	-1.62503	BTF3 divergent transcript [Source:HGNC Symbol;Acc:HGNC:55211]
ENSG00000133639	BTG1	-0.0516334	0.840612	0.964244	0.0754046	1861.44	0.25674	-0.201111	BTG anti-proliferation factor 1 [Source:HGNC Symbol;Acc:HGNC:1130]
ENSG00000159388	BTG2	0.227082	0.329753	0.755319	0.481812	2029.83	0.232997	0.974612	BTG anti-proliferation factor 2 [Source:HGNC Symbol;Acc:HGNC:1131]
ENSG00000154640	BTG3	-0.0814173	0.753953	0.93962	0.122656	1395.93	0.259762	-0.313431	BTG anti-proliferation factor 3 [Source:HGNC Symbol;Acc:HGNC:1132]
ENSG00000245904	BTG1-DT	0.603843	0.630779	0.899719	0.200123	3.77762	1.25635	0.480631	BTG1 divergent transcript [Source:HGNC Symbol;Acc:HGNC:55600]
ENSG00000233791	BTG2-DT	-0.0051533	0.995827	0.99959	0.00181595	4.096	0.985395	-0.00522968	BTG2 divergent transcript [Source:HGNC Symbol;Acc:HGNC:49452]
ENSG00000280594	BTG3-AS1	0.106575	0.782254	0.948436	0.106652	50.5894	0.385606	0.276383	BTG3 antisense RNA 1 [Source:HGNC Symbol;Acc:HGNC:53145]
ENSG00000172530	BANP	-0.224729	0.406905	0.802256	0.390507	245.991	0.270969	-0.829352	BTG3 associated nuclear protein [Source:HGNC Symbol;Acc:HGNC:13450]
ENSG00000169679	BUB1	0.226354	0.320323	0.750441	0.494412	2880.78	0.227767	0.993794	BUB1 mitotic checkpoint serine/threonine kinase [Source:HGNC Symbol;Acc:HGNC:1148]
ENSG00000156970	BUB1B	0.406989	0.107294	0.577739	0.969423	2488.54	0.252714	1.61047	BUB1 mitotic checkpoint serine/threonine kinase B [Source:HGNC Symbol;Acc:HGNC:1149]
ENSG00000154473	BUB3	-0.00315493	0.988559	0.997864	0.00499746	7772.3	0.220012	-0.0143398	BUB3 mitotic checkpoint protein [Source:HGNC Symbol;Acc:HGNC:1151]
ENSG00000171159	BBLN	-0.871594	0.00805	0.538065	2.0942	563.978	0.328908	-2.64997	bublin coiled coil protein [Source:HGNC Symbol;Acc:HGNC:17823]
ENSG00000137656	BUD13	0.171997	0.437775	0.82078	0.358749	588.954	0.221658	0.775956	BUD13 homolog [Source:HGNC Symbol;Acc:HGNC:28199]
ENSG00000071462	BUD23	-0.584574	0.0220926	0.538065	1.65575	1238.3	0.255409	-2.28877	BUD23 rRNA methyltransferase and ribosome maturation factor [Source:HGNC Symbol;Acc:HGNC:16405]
ENSG00000106245	BUD31	-0.353143	0.141001	0.612423	0.850777	2122.38	0.239895	-1.47207	BUD31 homolog [Source:HGNC Symbol;Acc:HGNC:29629]
ENSG00000168903	BTNL3	0.363201	0.703289	0.924404	0.152866	4.88467	0.953571	0.380885	butyrophilin like 3 [Source:HGNC Symbol;Acc:HGNC:1143]
ENSG00000113303	BTNL8	-1.17364	0.30226	0.738774	0.519619	3.36904	1.13769	-1.0316	butyrophilin like 8 [Source:HGNC Symbol;Acc:HGNC:26131]
ENSG00000165810	BTNL9	0.0496115	0.881775	0.973964	0.0546421	124.545	0.333592	0.148719	butyrophilin like 9 [Source:HGNC Symbol;Acc:HGNC:24176]
ENSG00000124557	BTN1A1	-0.892044	0.364893	0.776963	0.437834	4.47846	0.984508	-0.90608	butyrophilin subfamily 1 member A1 [Source:HGNC Symbol;Acc:HGNC:1135]
ENSG00000112763	BTN2A1	0.0562438	0.794069	0.951166	0.100142	804.264	0.215469	0.26103	butyrophilin subfamily 2 member A1 [Source:HGNC Symbol;Acc:HGNC:1136]
ENSG00000124508	BTN2A2	0.0740594	0.735754	0.934503	0.133267	599.218	0.219447	0.337481	butyrophilin subfamily 2 member A2 [Source:HGNC Symbol;Acc:HGNC:1137]
ENSG00000124549	BTN2A3P	0.55787	0.0624369	0.539703	1.20456	108.639	0.299418	1.86318	butyrophilin subfamily 2 member A3, pseudogene [Source:HGNC Symbol;Acc:HGNC:13229]
ENSG00000026950	BTN3A1	0.643849	0.0344909	0.538065	1.4623	192.806	0.304523	2.11429	butyrophilin subfamily 3 member A1 [Source:HGNC Symbol;Acc:HGNC:1138]
ENSG00000186470	BTN3A2	0.0470934	0.852635	0.967409	0.0692368	444.68	0.253521	0.185757	butyrophilin subfamily 3 member A2 [Source:HGNC Symbol;Acc:HGNC:1139]
ENSG00000111801	BTN3A3	0.341402	0.215532	0.677478	0.666489	130.639	0.275658	1.2385	butyrophilin subfamily 3 member A3 [Source:HGNC Symbol;Acc:HGNC:1140]
ENSG00000114200	BCHE	0.330432	0.417002	0.807458	0.379862	37.7079	0.40712	0.811634	butyrylcholinesterase [Source:HGNC Symbol;Acc:HGNC:983]
ENSG00000203808	BVES-AS1	-0.364136	0.73837	0.935227	0.131726	3.65754	1.09018	-0.334013	BVES antisense RNA 1 [Source:HGNC Symbol;Acc:HGNC:21223]
ENSG00000112578	BYSL	-0.102761	0.69944	0.923478	0.155249	783.31	0.266167	-0.386076	bystin like [Source:HGNC Symbol;Acc:HGNC:1157]
ENSG00000108691	CCL2	-0.131282	0.709573	0.92646	0.149003	263.211	0.352501	-0.37243	C-C motif chemokine ligand 2 [Source:HGNC Symbol;Acc:HGNC:10618]
ENSG00000115009	CCL20	-0.0667377	0.904406	0.977971	0.0436365	18.1508	0.555697	-0.120097	C-C motif chemokine ligand 20 [Source:HGNC Symbol;Acc:HGNC:10619]
ENSG00000106178	CCL24	-1.66342	0.46336	0.832599	0.334081	9.08312	2.26833	-0.733325	C-C motif chemokine ligand 24 [Source:HGNC Symbol;Acc:HGNC:10623]
ENSG00000006606	CCL26	-2.12855	0.0137151	0.538065	1.8628	8.29594	0.863635	-2.46464	C-C motif chemokine ligand 26 [Source:HGNC Symbol;Acc:HGNC:10625]
ENSG00000151882	CCL28	-0.211929	0.813018	0.956731	0.0898997	6.5341	0.895975	-0.236534	C-C motif chemokine ligand 28 [Source:HGNC Symbol;Acc:HGNC:17700]
ENSG00000163823	CCR1	-0.332247	0.699242	0.923478	0.155372	5.64894	0.859979	-0.386344	C-C motif chemokine receptor 1 [Source:HGNC Symbol;Acc:HGNC:1602]
ENSG00000184451	CCR10	-0.848904	0.117777	0.59104	0.928939	19.3755	0.542718	-1.56417	C-C motif chemokine receptor 10 [Source:HGNC Symbol;Acc:HGNC:4474]
ENSG00000183813	CCR4	-0.720632	0.544611	0.866222	0.263913	3.44821	1.18945	-0.605855	C-C motif chemokine receptor 4 [Source:HGNC Symbol;Acc:HGNC:1605]
ENSG00000126353	CCR7	-0.0943113	0.914944	0.980084	0.0386054	5.76857	0.88303	-0.106804	C-C motif chemokine receptor 7 [Source:HGNC Symbol;Acc:HGNC:1608]
ENSG00000153815	CMIP	0.140695	0.52694	0.860618	0.278239	706.029	0.222378	0.632685	c-Maf inducing protein [Source:HGNC Symbol;Acc:HGNC:24319]
ENSG00000159692	CTBP1	-0.219079	0.354022	0.769832	0.45097	3079.12	0.236378	-0.926816	C-terminal binding protein 1 [Source:HGNC Symbol;Acc:HGNC:2494]
ENSG00000175029	CTBP2	0.0219557	0.920889	0.981705	0.0357928	2890.13	0.221073	0.0993142	C-terminal binding protein 2 [Source:HGNC Symbol;Acc:HGNC:2495]
ENSG00000103653	CSK	-0.180274	0.51336	0.854121	0.289578	1478.46	0.27581	-0.653615	C-terminal Src kinase [Source:HGNC Symbol;Acc:HGNC:2444]
ENSG00000105472	CLEC11A	-1.27771	0.00103845	0.538065	2.98361	81.8211	0.389558	-3.2799	C-type lectin domain containing 11A [Source:HGNC Symbol;Acc:HGNC:10576]
ENSG00000038532	CLEC16A	0.264699	0.309071	0.742413	0.509942	997.403	0.26023	1.01717	C-type lectin domain containing 16A [Source:HGNC Symbol;Acc:HGNC:29013]
ENSG00000172243	CLEC7A	-2.46368	0.0335157	0.538065	1.47475	5.52366	1.15892	-2.12585	C-type lectin domain containing 7A [Source:HGNC Symbol;Acc:HGNC:14558]
ENSG00000150048	CLEC1A	-1.23358	0.187238	0.654847	0.727607	5.47618	0.935382	-1.3188	C-type lectin domain family 1 member A [Source:HGNC Symbol;Acc:HGNC:24355]
ENSG00000256594		0.0258406	0.9521	0.9903	0.0213176	36.8239	0.430173	0.0600702	C-type lectin domain family 2 (CLEC2) pseudogene
ENSG00000110852	CLEC2B	-1.11739	0.0237259	0.538065	1.62478	65.156	0.494082	-2.26154	C-type lectin domain family 2 member B [Source:HGNC Symbol;Acc:HGNC:2053]
ENSG00000069493	CLEC2D	0.517142	0.0803094	0.546533	1.09523	93.1081	0.295696	1.74889	C-type lectin domain family 2 member D [Source:HGNC Symbol;Acc:HGNC:14351]
ENSG00000166509	CLEC3A	-0.680221	0.542902	0.865725	0.265278	3.97332	1.11799	-0.60843	C-type lectin domain family 3 member A [Source:HGNC Symbol;Acc:HGNC:2052]
ENSG00000152672	CLEC4F	0.118508	0.873161	0.972647	0.0589058	7.8993	0.74232	0.159645	C-type lectin domain family 4 member F [Source:HGNC Symbol;Acc:HGNC:25357]
ENSG00000163739	CXCL1	0.214754	0.717713	0.928519	0.144049	13.4687	0.594036	0.361517	C-X-C motif chemokine ligand 1 [Source:HGNC Symbol;Acc:HGNC:4602]
ENSG00000169245	CXCL10	0.173843	0.740818	0.936245	0.130288	19.5047	0.52557	0.33077	C-X-C motif chemokine ligand 10 [Source:HGNC Symbol;Acc:HGNC:10637]
ENSG00000107562	CXCL12	-0.402626	0.121425	0.594074	0.915693	148.296	0.259956	-1.54882	C-X-C motif chemokine ligand 12 [Source:HGNC Symbol;Acc:HGNC:10672]
ENSG00000145824	CXCL14	-1.23235	0.423237	0.811011	0.373417	111.088	1.53886	-0.800819	C-X-C motif chemokine ligand 14 [Source:HGNC Symbol;Acc:HGNC:10640]
ENSG00000161921	CXCL16	-0.00109234	0.996423	0.99959	0.00155612	349.169	0.243676	-0.00448273	C-X-C motif chemokine ligand 16 [Source:HGNC Symbol;Acc:HGNC:16642]
ENSG00000081041	CXCL2	-0.770034	0.226147	0.68664	0.645608	11.7735	0.636212	-1.21034	C-X-C motif chemokine ligand 2 [Source:HGNC Symbol;Acc:HGNC:4603]
ENSG00000163734	CXCL3	0.150519	0.781429	0.948208	0.10711	17.0215	0.542493	0.277457	C-X-C motif chemokine ligand 3 [Source:HGNC Symbol;Acc:HGNC:4604]
ENSG00000124875	CXCL6	-0.309265	0.531204	0.861843	0.274739	21.6249	0.4939	-0.626169	C-X-C motif chemokine ligand 6 [Source:HGNC Symbol;Acc:HGNC:10643]
ENSG00000169429	CXCL8	-0.0558731	0.847582	0.96622	0.0718181	158.383	0.290697	-0.192204	C-X-C motif chemokine ligand 8 [Source:HGNC Symbol;Acc:HGNC:6025]
ENSG00000180871	CXCR2	0.226525	0.752124	0.938939	0.12371	9.32067	0.717215	0.315839	C-X-C motif chemokine receptor 2 [Source:HGNC Symbol;Acc:HGNC:6027]
ENSG00000121966	CXCR4	-0.195441	0.430648	0.815739	0.365877	355.358	0.247995	-0.788082	C-X-C motif chemokine receptor 4 [Source:HGNC Symbol;Acc:HGNC:2561]
ENSG00000006210	CX3CL1	-0.602723	0.199528	0.664633	0.699997	28.4239	0.469814	-1.2829	C-X3-C motif chemokine ligand 1 [Source:HGNC Symbol;Acc:HGNC:10647]
ENSG00000187118	CMC1	-0.175011	0.529275	0.861507	0.276318	613.273	0.278188	-0.629113	C-X9-C motif containing 1 [Source:HGNC Symbol;Acc:HGNC:28783]
ENSG00000103121	CMC2	-0.298351	0.327226	0.754946	0.485153	503.991	0.304528	-0.979717	C-X9-C motif containing 2 [Source:HGNC Symbol;Acc:HGNC:24447]
ENSG00000255624	C10orf88B	0.055205	0.842259	0.964445	0.0745541	162.706	0.277406	0.199004	C10orf88B (pseudogene) [Source:HGNC Symbol;Acc:HGNC:44080]
ENSG00000269609	C10orf95-AS1	-0.0959701	0.716071	0.927757	0.145044	230.385	0.263861	-0.363715	C10orf95 antisense RNA 1 [Source:HGNC Symbol;Acc:HGNC:45238]
ENSG00000270006	C16orf95-DT	-1.11353	0.193954	0.660762	0.712302	6.30715	0.857243	-1.29897	C16orf95 divergent transcript [Source:HGNC Symbol;Acc:HGNC:55269]
ENSG00000261575		-0.223011	0.791712	0.950478	0.101433	5.94394	0.844456	-0.264089	C17orf58 pseudogene
ENSG00000197223	C1D	-0.00288143	0.992929	0.998932	0.00308176	543.286	0.325138	-0.00886219	C1D nuclear receptor corepressor [Source:HGNC Symbol;Acc:HGNC:29911]
ENSG00000171155	C1GALT1C1	-0.0865456	0.75206	0.938939	0.123747	920.622	0.273944	-0.315924	C1GALT1 specific chaperone 1 [Source:HGNC Symbol;Acc:HGNC:24338]
ENSG00000223658	C1GALT1C1L	-0.308378	0.372626	0.781786	0.428726	62.3344	0.345884	-0.891565	C1GALT1 specific chaperone 1 like [Source:HGNC Symbol;Acc:HGNC:51617]
ENSG00000271387	C1orf21-DT	-0.605533	0.448965	0.82646	0.347788	7.2916	0.799762	-0.757142	C1orf21 divergent transcript [Source:HGNC Symbol;Acc:HGNC:55249]
ENSG00000173918	C1QTNF1	-0.203612	0.499293	0.847207	0.301644	139.616	0.301378	-0.675602	C1q and TNF related 1 [Source:HGNC Symbol;Acc:HGNC:14324]
ENSG00000184163	C1QTNF12	-0.493807	0.576816	0.880042	0.238963	5.78249	0.884893	-0.558041	C1q and TNF related 12 [Source:HGNC Symbol;Acc:HGNC:32308]
ENSG00000145861	C1QTNF2	-0.0239567	0.957551	0.991665	0.0188382	40.3997	0.450081	-0.0532275	C1q and TNF related 2 [Source:HGNC Symbol;Acc:HGNC:14325]
ENSG00000082196	C1QTNF3	0.245341	0.535401	0.862866	0.271321	39.945	0.395851	0.619782	C1q and TNF related 3 [Source:HGNC Symbol;Acc:HGNC:14326]
ENSG00000172247	C1QTNF4	-0.734599	0.499777	0.847561	0.301224	3.63291	1.08855	-0.674841	C1q and TNF related 4 [Source:HGNC Symbol;Acc:HGNC:14346]
ENSG00000133466	C1QTNF6	-0.225199	0.534743	0.862866	0.271855	79.0168	0.362767	-0.620782	C1q and TNF related 6 [Source:HGNC Symbol;Acc:HGNC:14343]
ENSG00000205885	C1RL-AS1	0.257932	0.458011	0.829736	0.339124	79.8789	0.347558	0.742126	C1RL antisense RNA 1 [Source:HGNC Symbol;Acc:HGNC:27461]
ENSG00000157617	C2CD2	0.259632	0.289485	0.730974	0.538373	600.039	0.245109	1.05925	C2 calcium dependent domain containing 2 [Source:HGNC Symbol;Acc:HGNC:1266]
ENSG00000183186	C2CD4C	-0.475928	0.192516	0.659445	0.715533	135.06	0.365208	-1.30317	C2 calcium dependent domain containing 4C [Source:HGNC Symbol;Acc:HGNC:29417]
ENSG00000111731	C2CD5	0.562305	0.0424819	0.538065	1.3718	2048.44	0.277166	2.02877	C2 calcium dependent domain containing 5 [Source:HGNC Symbol;Acc:HGNC:29062]
ENSG00000155754	C2CD6	-1.04192	0.302888	0.73883	0.518717	4.20022	1.01132	-1.03026	C2 calcium dependent domain containing 6 [Source:HGNC Symbol;Acc:HGNC:14438]
ENSG00000168014	C2CD3	0.432819	0.122757	0.594869	0.910954	1025.17	0.280449	1.5433	C2 domain containing 3 centriole elongation regulator [Source:HGNC Symbol;Acc:HGNC:24564]
ENSG00000205930	C21orf62-AS1	0.0139265	0.978867	0.995622	0.00927631	16.8736	0.525739	0.0264894	C21orf62 antisense RNA 1 [Source:HGNC Symbol;Acc:HGNC:1290]
ENSG00000172375	C2CD2L	-0.161639	0.588771	0.883595	0.230054	213.16	0.298988	-0.540618	C2CD2 like [Source:HGNC Symbol;Acc:HGNC:29000]
ENSG00000272994	C2orf49-DT	0.0310387	0.917698	0.981225	0.0373003	94.2018	0.300372	0.103334	C2orf49 divergent transcript [Source:HGNC Symbol;Acc:HGNC:55178]
ENSG00000212978	C2orf74-DT	-0.138393	0.573522	0.879419	0.24145	544.609	0.245869	-0.562872	C2orf74 divergent transcript [Source:HGNC Symbol;Acc:HGNC:27941]
ENSG00000160111	CPAMD8	-0.467188	0.49016	0.842905	0.309662	13.0163	0.677031	-0.690055	C3 and PZP like alpha-2-macroglobulin domain containing 8 [Source:HGNC Symbol;Acc:HGNC:23228]
ENSG00000248503	C4orf46P2	0.0299546	0.970839	0.994418	0.0128529	7.04147	0.819407	0.0365565	C4orf46 pseudogene 2 [Source:HGNC Symbol;Acc:HGNC:55883]
ENSG00000147894	C9orf72	0.582029	0.0251174	0.538065	1.60003	665.844	0.259882	2.23959	C9orf72-SMCR8 complex subunit [Source:HGNC Symbol;Acc:HGNC:28337]
ENSG00000253549	CA3-AS1	0.186723	0.718731	0.928645	0.143434	19.3926	0.51845	0.360155	CA3 antisense RNA 1 [Source:HGNC Symbol;Acc:HGNC:51657]
ENSG00000256008	CABP1-DT	-0.195828	0.751829	0.938939	0.123881	11.5254	0.619263	-0.316228	CABP1 divergent transcript [Source:HGNC Symbol;Acc:HGNC:55491]
ENSG00000158966	CACHD1	0.330579	0.196823	0.663477	0.705925	1002.83	0.256133	1.29066	cache domain containing 1 [Source:HGNC Symbol;Acc:HGNC:29314]
ENSG00000099625	CBARP	-0.603578	0.172554	0.644232	0.763075	71.6482	0.442492	-1.36404	CACN subunit beta associated regulatory protein [Source:HGNC Symbol;Acc:HGNC:28617]
ENSG00000226800	CACTIN-AS1	0.0152387	0.976239	0.995494	0.0104439	18.4398	0.511632	0.0297844	CACTIN antisense RNA 1 [Source:HGNC Symbol;Acc:HGNC:31391]
ENSG00000105298	CACTIN	-0.172915	0.586044	0.882735	0.23207	531.142	0.317521	-0.544577	cactin, spliceosome C complex subunit [Source:HGNC Symbol;Acc:HGNC:29938]
ENSG00000039068	CDH1	-0.272386	0.586471	0.882735	0.231754	20.943	0.500749	-0.543957	cadherin 1 [Source:HGNC Symbol;Acc:HGNC:1748]
ENSG00000140937	CDH11	0.315559	0.560301	0.873685	0.251579	28.4927	0.541831	0.582394	cadherin 11 [Source:HGNC Symbol;Acc:HGNC:1750]
ENSG00000154162	CDH12	-0.811563	0.232162	0.68982	0.634208	18.9729	0.679241	-1.19481	cadherin 12 [Source:HGNC Symbol;Acc:HGNC:1751]
ENSG00000140945	CDH13	0.350589	0.411997	0.804	0.385106	41.3701	0.427347	0.820385	cadherin 13 [Source:HGNC Symbol;Acc:HGNC:1753]
ENSG00000129910	CDH15	-0.375978	0.62522	0.897024	0.203967	8.18252	0.769712	-0.488466	cadherin 15 [Source:HGNC Symbol;Acc:HGNC:1754]
ENSG00000145526	CDH18	-0.0555721	0.939481	0.986554	0.0271121	16.1675	0.731959	-0.0759225	cadherin 18 [Source:HGNC Symbol;Acc:HGNC:1757]
ENSG00000170558	CDH2	0.270644	0.21927	0.680708	0.65902	2424.5	0.22031	1.22847	cadherin 2 [Source:HGNC Symbol;Acc:HGNC:1759]
ENSG00000139880	CDH24	-0.337004	0.29064	0.731889	0.536645	287.514	0.318916	-1.05672	cadherin 24 [Source:HGNC Symbol;Acc:HGNC:14265]
ENSG00000124215	CDH26	-0.509088	0.502929	0.849247	0.298493	8.07714	0.759959	-0.669888	cadherin 26 [Source:HGNC Symbol;Acc:HGNC:15902]
ENSG00000062038	CDH3	-0.34886	0.160213	0.634276	0.795303	351.274	0.248413	-1.40436	cadherin 3 [Source:HGNC Symbol;Acc:HGNC:1762]
ENSG00000179242	CDH4	0.247279	0.467002	0.834279	0.330681	119.067	0.339965	0.727366	cadherin 4 [Source:HGNC Symbol;Acc:HGNC:1763]
ENSG00000081138	CDH7	0.334067	0.410959	0.803356	0.386201	39.5564	0.406305	0.822207	cadherin 7 [Source:HGNC Symbol;Acc:HGNC:1766]
ENSG00000150394	CDH8	0.463706	0.218492	0.68033	0.660564	40.2566	0.376829	1.23055	cadherin 8 [Source:HGNC Symbol;Acc:HGNC:1767]
ENSG00000075275	CELSR1	0.280864	0.283877	0.729477	0.54687	1354.45	0.262085	1.07165	cadherin EGF LAG seven-pass G-type receptor 1 [Source:HGNC Symbol;Acc:HGNC:1850]
ENSG00000143126	CELSR2	0.364689	0.247645	0.700371	0.606171	886.219	0.31545	1.15609	cadherin EGF LAG seven-pass G-type receptor 2 [Source:HGNC Symbol;Acc:HGNC:3231]
ENSG00000008300	CELSR3	-0.195818	0.648203	0.904737	0.188289	48.5547	0.42918	-0.45626	cadherin EGF LAG seven-pass G-type receptor 3 [Source:HGNC Symbol;Acc:HGNC:3230]
ENSG00000106034	CPED1	0.242606	0.636203	0.90056	0.196405	21.5613	0.512893	0.473015	cadherin like and PC-esterase domain containing 1 [Source:HGNC Symbol;Acc:HGNC:26159]
ENSG00000107736	CDH23	-0.755764	0.00670124	0.538065	2.17385	356.934	0.278742	-2.71134	cadherin related 23 [Source:HGNC Symbol;Acc:HGNC:13733]
ENSG00000148600	CDHR1	-0.206477	0.630119	0.899719	0.200577	57.0507	0.428769	-0.481559	cadherin related family member 1 [Source:HGNC Symbol;Acc:HGNC:14550]
ENSG00000128536	CDHR3	0.0754778	0.795079	0.951507	0.0995897	96.6965	0.290611	0.259721	cadherin related family member 3 [Source:HGNC Symbol;Acc:HGNC:26308]
ENSG00000034239	CLXN	-0.308758	0.726364	0.930683	0.138846	5.88242	0.88225	-0.349966	calaxin [Source:HGNC Symbol;Acc:HGNC:25678]
ENSG00000104327	CALB1	0.666203	0.436006	0.819669	0.360508	5.96007	0.855252	0.778955	calbindin 1 [Source:HGNC Symbol;Acc:HGNC:1434]
ENSG00000172137	CALB2	-0.788947	0.625151	0.897024	0.204015	18.6252	1.61483	-0.488563	calbindin 2 [Source:HGNC Symbol;Acc:HGNC:1435]
ENSG00000099991	CABIN1	0.206812	0.503103	0.849299	0.298343	926.972	0.308852	0.669616	calcineurin binding protein 1 [Source:HGNC Symbol;Acc:HGNC:24187]
ENSG00000187446	CHP1	0.0815265	0.691757	0.921483	0.160047	1699.54	0.20563	0.396472	calcineurin like EF-hand protein 1 [Source:HGNC Symbol;Acc:HGNC:17433]
ENSG00000166869	CHP2	-0.293383	0.573666	0.8795	0.241341	21.4499	0.521421	-0.562661	calcineurin like EF-hand protein 2 [Source:HGNC Symbol;Acc:HGNC:24927]
ENSG00000103381	CPPED1	0.0839735	0.69295	0.921663	0.159298	1246.75	0.21267	0.394854	calcineurin like phosphoesterase domain containing 1 [Source:HGNC Symbol;Acc:HGNC:25632]
ENSG00000004948	CALCR	-0.501443	0.639022	0.901704	0.194484	3.64872	1.06902	-0.469066	calcitonin receptor [Source:HGNC Symbol;Acc:HGNC:1440]
ENSG00000064989	CALCRL	0.714916	0.174715	0.646292	0.757669	28.3713	0.526755	1.35721	calcitonin receptor like receptor [Source:HGNC Symbol;Acc:HGNC:16709]
ENSG00000175868	CALCB	-0.366367	0.30357	0.739016	0.51774	118.553	0.356109	-1.02881	calcitonin related polypeptide beta [Source:HGNC Symbol;Acc:HGNC:1438]
ENSG00000171302	CANT1	0.0702096	0.751793	0.938939	0.123902	2113.51	0.221989	0.316276	calcium activated nucleotidase 1 [Source:HGNC Symbol;Acc:HGNC:19721]
ENSG00000185043	CIB1	-0.502197	0.100363	0.571232	0.998425	753.803	0.305641	-1.6431	calcium and integrin binding 1 [Source:HGNC Symbol;Acc:HGNC:16920]
ENSG00000136425	CIB2	-0.485089	0.0654959	0.542533	1.18379	662.351	0.263369	-1.84186	calcium and integrin binding family member 2 [Source:HGNC Symbol;Acc:HGNC:24579]
ENSG00000012822	CALCOCO1	0.212711	0.396284	0.794078	0.401993	729.835	0.250757	0.848276	calcium binding and coiled-coil domain 1 [Source:HGNC Symbol;Acc:HGNC:29306]
ENSG00000136436	CALCOCO2	0.339531	0.130563	0.603415	0.884181	2804.55	0.224574	1.51189	calcium binding and coiled-coil domain 2 [Source:HGNC Symbol;Acc:HGNC:29912]
ENSG00000157782	CABP1	-1.24335	0.0777303	0.546533	1.10941	10.604	0.704845	-1.76401	calcium binding protein 1 [Source:HGNC Symbol;Acc:HGNC:1384]
ENSG00000135932	CAB39	0.339782	0.160792	0.634304	0.793737	2000.6	0.242284	1.40241	calcium binding protein 39 [Source:HGNC Symbol;Acc:HGNC:20292]
ENSG00000102547	CAB39L	0.246238	0.36781	0.778923	0.434377	161.315	0.27342	0.900584	calcium binding protein 39 like [Source:HGNC Symbol;Acc:HGNC:20290]
ENSG00000100314	CABP7	-0.38597	0.647465	0.904613	0.188784	6.29092	0.844043	-0.457287	calcium binding protein 7 [Source:HGNC Symbol;Acc:HGNC:20834]
ENSG00000154040	CABYR	0.00411206	0.986717	0.997369	0.00580742	198.983	0.246991	0.0166486	calcium binding tyrosine phosphorylation regulated [Source:HGNC Symbol;Acc:HGNC:15569]
ENSG00000160325	CACFD1	-0.538904	0.121697	0.594074	0.914721	497.33	0.348199	-1.54769	calcium channel flower domain containing 1 [Source:HGNC Symbol;Acc:HGNC:1365]
ENSG00000081803	CADPS2	0.398619	0.153095	0.626261	0.81504	322.784	0.279011	1.42869	calcium dependent secretion activator 2 [Source:HGNC Symbol;Acc:HGNC:16018]
ENSG00000085872	CHERP	0.0131707	0.95877	0.991924	0.0182856	1356.97	0.254766	0.0516973	calcium homeostasis endoplasmic reticulum protein [Source:HGNC Symbol;Acc:HGNC:16930]
ENSG00000138172	CALHM2	-0.217436	0.436475	0.819805	0.36004	398.886	0.279424	-0.778159	calcium homeostasis modulator family member 2 [Source:HGNC Symbol;Acc:HGNC:23493]
ENSG00000178033	CALHM5	0.177779	0.509231	0.853153	0.293085	186.957	0.269348	0.660035	calcium homeostasis modulator family member 5 [Source:HGNC Symbol;Acc:HGNC:21568]
ENSG00000164615	CAMLG	0.000731059	0.997698	0.99959	0.0010011	1884.05	0.253337	0.00288572	calcium modulating ligand [Source:HGNC Symbol;Acc:HGNC:1471]
ENSG00000153048	CARHSP1	-0.43086	0.0802183	0.546533	1.09573	3276.62	0.246287	-1.74942	calcium regulated heat stable protein 1 [Source:HGNC Symbol;Acc:HGNC:17150]
ENSG00000130038	CRACR2A	0.101789	0.716257	0.927757	0.144931	136.031	0.28005	0.363466	calcium release activated channel regulator 2A [Source:HGNC Symbol;Acc:HGNC:28657]
ENSG00000177685	CRACR2B	-0.51335	0.226972	0.687364	0.644029	77.3901	0.424889	-1.2082	calcium release activated channel regulator 2B [Source:HGNC Symbol;Acc:HGNC:28703]
ENSG00000138380	CARF	0.873193	0.00522651	0.538065	2.28179	166.46	0.312666	2.79273	calcium responsive transcription factor [Source:HGNC Symbol;Acc:HGNC:14435]
ENSG00000153956	CACNA2D1	0.644606	0.0217755	0.538065	1.66203	1131.24	0.280964	2.29426	calcium voltage-gated channel auxiliary subunit alpha2delta 1 [Source:HGNC Symbol;Acc:HGNC:1399]
ENSG00000007402	CACNA2D2	0.482832	0.22869	0.687669	0.640754	54.281	0.401109	1.20374	calcium voltage-gated channel auxiliary subunit alpha2delta 2 [Source:HGNC Symbol;Acc:HGNC:1400]
ENSG00000157445	CACNA2D3	0.277396	0.284951	0.730117	0.54523	324.324	0.259427	1.06926	calcium voltage-gated channel auxiliary subunit alpha2delta 3 [Source:HGNC Symbol;Acc:HGNC:15460]
ENSG00000151062	CACNA2D4	0.538125	0.628351	0.89909	0.201798	3.35712	1.11172	0.484049	calcium voltage-gated channel auxiliary subunit alpha2delta 4 [Source:HGNC Symbol;Acc:HGNC:20202]
ENSG00000067191	CACNB1	0.0186594	0.95772	0.991734	0.0187613	93.8259	0.351967	0.0530146	calcium voltage-gated channel auxiliary subunit beta 1 [Source:HGNC Symbol;Acc:HGNC:1401]
ENSG00000165995	CACNB2	0.197053	0.517755	0.856138	0.285876	94.2988	0.304653	0.64681	calcium voltage-gated channel auxiliary subunit beta 2 [Source:HGNC Symbol;Acc:HGNC:1402]
ENSG00000167535	CACNB3	-0.181104	0.515614	0.854806	0.287676	460.63	0.278569	-0.650122	calcium voltage-gated channel auxiliary subunit beta 3 [Source:HGNC Symbol;Acc:HGNC:1403]
ENSG00000182389	CACNB4	0.380133	0.207814	0.669429	0.682326	163.826	0.301789	1.2596	calcium voltage-gated channel auxiliary subunit beta 4 [Source:HGNC Symbol;Acc:HGNC:1404]
ENSG00000075461	CACNG4	-0.0467574	0.909453	0.979298	0.0412198	48.6699	0.411131	-0.113729	calcium voltage-gated channel auxiliary subunit gamma 4 [Source:HGNC Symbol;Acc:HGNC:1408]
ENSG00000130433	CACNG6	-0.691715	0.0764422	0.546533	1.11667	56.0663	0.390422	-1.77171	calcium voltage-gated channel auxiliary subunit gamma 6 [Source:HGNC Symbol;Acc:HGNC:13625]
ENSG00000105605	CACNG7	0.0122001	0.984676	0.996987	0.00670678	13.7122	0.63518	0.0192073	calcium voltage-gated channel auxiliary subunit gamma 7 [Source:HGNC Symbol;Acc:HGNC:13626]
ENSG00000142408	CACNG8	-0.24321	0.416357	0.806928	0.380535	135.913	0.299241	-0.812758	calcium voltage-gated channel auxiliary subunit gamma 8 [Source:HGNC Symbol;Acc:HGNC:13628]
ENSG00000141837	CACNA1A	-0.913781	0.284925	0.730117	0.54527	10.6371	0.854543	-1.06932	calcium voltage-gated channel subunit alpha1 A [Source:HGNC Symbol;Acc:HGNC:1388]
ENSG00000148408	CACNA1B	0.13528	0.691174	0.921454	0.160413	105.221	0.340529	0.397262	calcium voltage-gated channel subunit alpha1 B [Source:HGNC Symbol;Acc:HGNC:1389]
ENSG00000151067	CACNA1C	0.446843	0.285965	0.730509	0.543687	49.6397	0.418779	1.06701	calcium voltage-gated channel subunit alpha1 C [Source:HGNC Symbol;Acc:HGNC:1390]
ENSG00000157388	CACNA1D	-0.0269026	0.952561	0.9903	0.0211071	29.7246	0.452215	-0.0594906	calcium voltage-gated channel subunit alpha1 D [Source:HGNC Symbol;Acc:HGNC:1391]
ENSG00000006283	CACNA1G	0.0974498	0.774393	0.946287	0.111039	106.821	0.339981	0.286633	calcium voltage-gated channel subunit alpha1 G [Source:HGNC Symbol;Acc:HGNC:1394]
ENSG00000196557	CACNA1H	-0.00165906	0.996179	0.99959	0.00166276	1188.73	0.346406	-0.00478935	calcium voltage-gated channel subunit alpha1 H [Source:HGNC Symbol;Acc:HGNC:1395]
ENSG00000134072	CAMK1	-0.592395	0.0261797	0.538065	1.58203	675.761	0.26642	-2.22354	calcium/calmodulin dependent protein kinase I [Source:HGNC Symbol;Acc:HGNC:1459]
ENSG00000183049	CAMK1D	0.118508	0.614472	0.894213	0.211498	373.837	0.235275	0.503701	calcium/calmodulin dependent protein kinase ID [Source:HGNC Symbol;Acc:HGNC:19341]
ENSG00000008118	CAMK1G	-0.848072	0.208491	0.670291	0.680913	9.89563	0.67429	-1.25773	calcium/calmodulin dependent protein kinase IG [Source:HGNC Symbol;Acc:HGNC:14585]
ENSG00000058404	CAMK2B	-0.566234	0.147688	0.620792	0.830654	53.5071	0.391114	-1.44775	calcium/calmodulin dependent protein kinase II beta [Source:HGNC Symbol;Acc:HGNC:1461]
ENSG00000145349	CAMK2D	0.360545	0.153206	0.626285	0.814725	1431.31	0.252429	1.4283	calcium/calmodulin dependent protein kinase II delta [Source:HGNC Symbol;Acc:HGNC:1462]
ENSG00000148660	CAMK2G	-0.222663	0.352957	0.769162	0.452278	946.496	0.239714	-0.928868	calcium/calmodulin dependent protein kinase II gamma [Source:HGNC Symbol;Acc:HGNC:1463]
ENSG00000162545	CAMK2N1	-0.428677	0.129028	0.60166	0.889317	338.529	0.282406	-1.51795	calcium/calmodulin dependent protein kinase II inhibitor 1 [Source:HGNC Symbol;Acc:HGNC:24190]
ENSG00000163888	CAMK2N2	-0.794995	0.125033	0.596775	0.902975	38.5723	0.518254	-1.53399	calcium/calmodulin dependent protein kinase II inhibitor 2 [Source:HGNC Symbol;Acc:HGNC:24197]
ENSG00000152495	CAMK4	0.282072	0.331462	0.755447	0.479566	793.894	0.290444	0.971173	calcium/calmodulin dependent protein kinase IV [Source:HGNC Symbol;Acc:HGNC:1464]
ENSG00000004660	CAMKK1	0.0371515	0.892937	0.976516	0.049179	443.889	0.276038	0.134588	calcium/calmodulin dependent protein kinase kinase 1 [Source:HGNC Symbol;Acc:HGNC:1469]
ENSG00000110931	CAMKK2	0.207524	0.34725	0.766587	0.459357	1414.47	0.220785	0.939936	calcium/calmodulin dependent protein kinase kinase 2 [Source:HGNC Symbol;Acc:HGNC:1470]
ENSG00000147044	CASK	0.526387	0.0328909	0.538065	1.48292	1933.93	0.246735	2.13341	calcium/calmodulin dependent serine protein kinase [Source:HGNC Symbol;Acc:HGNC:1497]
ENSG00000116161	CACYBP	-0.0904486	0.73337	0.933307	0.134677	5226.83	0.26552	-0.340647	calcyclin binding protein [Source:HGNC Symbol;Acc:HGNC:30423]
ENSG00000177855	CACYBPP2	-0.234099	0.69495	0.92257	0.158047	22.802	0.596967	-0.392147	calcyclin binding protein pseudogene 2 [Source:HGNC Symbol;Acc:HGNC:45123]
ENSG00000130643	CALY	-1.08661	0.0154756	0.538065	1.81035	35.1618	0.448815	-2.42105	calcyon neuron specific vesicular protein [Source:HGNC Symbol;Acc:HGNC:17938]
ENSG00000105519	CAPS	0.144411	0.829102	0.961281	0.0813919	11.2017	0.669026	0.215853	calcyphosine [Source:HGNC Symbol;Acc:HGNC:1487]
ENSG00000180881	CAPS2	0.53855	0.118475	0.59104	0.926373	98.3743	0.344957	1.56121	calcyphosine 2 [Source:HGNC Symbol;Acc:HGNC:16471]
ENSG00000122786	CALD1	0.198914	0.406829	0.802256	0.390588	3842.47	0.239803	0.829487	caldesmon 1 [Source:HGNC Symbol;Acc:HGNC:1441]
ENSG00000153132	CLGN	0.189658	0.524186	0.859874	0.280514	1502.13	0.29778	0.636906	calmegin [Source:HGNC Symbol;Acc:HGNC:2060]
ENSG00000165959	CLMN	0.312044	0.193266	0.659552	0.713844	434.602	0.239853	1.30098	calmin [Source:HGNC Symbol;Acc:HGNC:19972]
ENSG00000198668	CALM1	0.168916	0.463201	0.832569	0.33423	6475.77	0.230261	0.733586	calmodulin 1 [Source:HGNC Symbol;Acc:HGNC:1442]
ENSG00000143933	CALM2	-0.0334531	0.900132	0.977793	0.0456937	11476.8	0.26657	-0.125494	calmodulin 2 [Source:HGNC Symbol;Acc:HGNC:1445]
ENSG00000229097	CALM2P2	0.101356	0.922626	0.981835	0.0349744	4.43371	1.04354	0.0971266	calmodulin 2 pseudogene 2 [Source:HGNC Symbol;Acc:HGNC:1447]
ENSG00000160014	CALM3	-0.20218	0.376546	0.784722	0.424182	11016	0.228638	-0.884278	calmodulin 3 [Source:HGNC Symbol;Acc:HGNC:1449]
ENSG00000171735	CAMTA1	-0.0916186	0.702434	0.92397	0.153394	1752.41	0.239816	-0.382036	calmodulin binding transcription activator 1 [Source:HGNC Symbol;Acc:HGNC:18806]
ENSG00000108509	CAMTA2	-0.0723657	0.815375	0.95737	0.0886426	385.837	0.309921	-0.233498	calmodulin binding transcription activator 2 [Source:HGNC Symbol;Acc:HGNC:18807]
ENSG00000129007	CALML4	0.655814	0.316358	0.747701	0.499822	10.891	0.654524	1.00197	calmodulin like 4 [Source:HGNC Symbol;Acc:HGNC:18445]
ENSG00000130559	CAMSAP1	0.417666	0.0895449	0.558167	1.04796	3251.73	0.246004	1.6978	calmodulin regulated spectrin associated protein 1 [Source:HGNC Symbol;Acc:HGNC:19946]
ENSG00000118200	CAMSAP2	0.830643	0.00559207	0.538065	2.25243	1602.49	0.299786	2.77079	calmodulin regulated spectrin associated protein family member 2 [Source:HGNC Symbol;Acc:HGNC:29188]
ENSG00000076826	CAMSAP3	-0.413561	0.190351	0.657581	0.720445	423.201	0.315806	-1.30954	calmodulin regulated spectrin associated protein family member 3 [Source:HGNC Symbol;Acc:HGNC:29307]
ENSG00000143919	CAMKMT	0.321267	0.228114	0.687654	0.641849	208.745	0.26656	1.20523	calmodulin-lysine N-methyltransferase [Source:HGNC Symbol;Acc:HGNC:26276]
ENSG00000183166	CALN1	-0.162223	0.900259	0.977793	0.0456328	19.3124	1.29432	-0.125335	calneuron 1 [Source:HGNC Symbol;Acc:HGNC:13248]
ENSG00000127022	CANX	0.41046	0.101309	0.571776	0.99435	23344.9	0.250504	1.63854	calnexin [Source:HGNC Symbol;Acc:HGNC:1473]
ENSG00000014216	CAPN1	-0.143885	0.606212	0.890536	0.217375	2423.82	0.279123	-0.515487	calpain 1 [Source:HGNC Symbol;Acc:HGNC:1476]
ENSG00000142330	CAPN10	-0.541115	0.091815	0.560305	1.03709	214.906	0.320965	-1.6859	calpain 10 [Source:HGNC Symbol;Acc:HGNC:1477]
ENSG00000182472	CAPN12	-0.269816	0.586141	0.882735	0.231998	20.2409	0.495586	-0.544437	calpain 12 [Source:HGNC Symbol;Acc:HGNC:13249]
ENSG00000214711	CAPN14	-0.508965	0.579576	0.880542	0.23689	5.01071	0.918701	-0.554005	calpain 14 [Source:HGNC Symbol;Acc:HGNC:16664]
ENSG00000103326	CAPN15	-0.225598	0.521493	0.858701	0.282752	976.787	0.351922	-0.641046	calpain 15 [Source:HGNC Symbol;Acc:HGNC:11182]
ENSG00000162909	CAPN2	0.00433956	0.982833	0.996514	0.00752038	5104.63	0.201675	0.0215176	calpain 2 [Source:HGNC Symbol;Acc:HGNC:1479]
ENSG00000149260	CAPN5	0.00507172	0.987523	0.997577	0.00545287	200.816	0.32431	0.0156385	calpain 5 [Source:HGNC Symbol;Acc:HGNC:1482]
ENSG00000077274	CAPN6	0.0992797	0.752025	0.938939	0.123768	126.259	0.314206	0.31597	calpain 6 [Source:HGNC Symbol;Acc:HGNC:1483]
ENSG00000131375	CAPN7	0.411655	0.113474	0.585951	0.945102	1230.4	0.260086	1.58277	calpain 7 [Source:HGNC Symbol;Acc:HGNC:1484]
ENSG00000203697	CAPN8	-1.53766	0.0860991	0.55511	1.065	6.02852	0.895891	-1.71634	calpain 8 [Source:HGNC Symbol;Acc:HGNC:1485]
ENSG00000135773	CAPN9	-0.141176	0.861717	0.969753	0.0646355	6.73546	0.810477	-0.174189	calpain 9 [Source:HGNC Symbol;Acc:HGNC:1486]
ENSG00000126247	CAPNS1	-0.236368	0.34582	0.765997	0.46115	4013.11	0.250727	-0.942728	calpain small subunit 1 [Source:HGNC Symbol;Acc:HGNC:1481]
ENSG00000153113	CAST	0.318333	0.16905	0.641425	0.771984	5153.44	0.231471	1.37526	calpastatin [Source:HGNC Symbol;Acc:HGNC:1515]
ENSG00000130176	CNN1	-0.347045	0.422316	0.810689	0.374363	54.061	0.432503	-0.80241	calponin 1 [Source:HGNC Symbol;Acc:HGNC:2155]
ENSG00000064666	CNN2	-0.764398	0.0307154	0.538065	1.51264	351.466	0.353767	-2.16074	calponin 2 [Source:HGNC Symbol;Acc:HGNC:2156]
ENSG00000213816	CNN2P4	-0.499408	0.709281	0.926397	0.149182	2.83775	1.33953	-0.372822	calponin 2 pseudogene 4 [Source:HGNC Symbol;Acc:HGNC:39529]
ENSG00000117519	CNN3	0.0152484	0.944649	0.987816	0.0247297	5320.89	0.219628	0.0694283	calponin 3 [Source:HGNC Symbol;Acc:HGNC:2157]
ENSG00000179218	CALR	-0.130295	0.553758	0.870554	0.25668	21816	0.220041	-0.592139	calreticulin [Source:HGNC Symbol;Acc:HGNC:1455]
ENSG00000143318	CASQ1	-1.12365	0.288449	0.730659	0.539931	4.2807	1.05851	-1.06153	calsequestrin 1 [Source:HGNC Symbol;Acc:HGNC:1512]
ENSG00000118729	CASQ2	-0.306996	0.769406	0.945086	0.113844	4.67236	1.04723	-0.293152	calsequestrin 2 [Source:HGNC Symbol;Acc:HGNC:1513]
ENSG00000171603	CLSTN1	0.140261	0.592711	0.884785	0.227157	3372.77	0.262214	0.534912	calsyntenin 1 [Source:HGNC Symbol;Acc:HGNC:17447]
ENSG00000158258	CLSTN2	0.472324	0.174586	0.646063	0.75799	97.6861	0.347908	1.35761	calsyntenin 2 [Source:HGNC Symbol;Acc:HGNC:17448]
ENSG00000139182	CLSTN3	-0.0422736	0.885591	0.974993	0.0527669	763.153	0.2938	-0.143886	calsyntenin 3 [Source:HGNC Symbol;Acc:HGNC:18371]
ENSG00000128595	CALU	0.402951	0.0779994	0.546533	1.10791	8297.74	0.228636	1.76241	calumenin [Source:HGNC Symbol;Acc:HGNC:1458]
ENSG00000164076	CAMKV	0.687302	0.206359	0.668762	0.685376	21.3913	0.543907	1.26364	CaM kinase like vesicle associated [Source:HGNC Symbol;Acc:HGNC:28788]
ENSG00000128989	ARPP19	0.611103	0.0177762	0.538065	1.75016	5522.62	0.257823	2.37025	cAMP regulated phosphoprotein 19 [Source:HGNC Symbol;Acc:HGNC:16967]
ENSG00000118260	CREB1	0.489426	0.060152	0.539088	1.22075	1321.07	0.260377	1.87968	cAMP responsive element binding protein 1 [Source:HGNC Symbol;Acc:HGNC:2345]
ENSG00000107175	CREB3	-0.294654	0.219685	0.68082	0.6582	664.763	0.24007	-1.22737	cAMP responsive element binding protein 3 [Source:HGNC Symbol;Acc:HGNC:2347]
ENSG00000157613	CREB3L1	-0.759185	0.101216	0.571751	0.99475	32.1506	0.463204	-1.63899	cAMP responsive element binding protein 3 like 1 [Source:HGNC Symbol;Acc:HGNC:18856]
ENSG00000182158	CREB3L2	0.473063	0.0704701	0.54493	1.152	1388.24	0.261523	1.80888	cAMP responsive element binding protein 3 like 2 [Source:HGNC Symbol;Acc:HGNC:23720]
ENSG00000143578	CREB3L4	-0.297424	0.267978	0.717455	0.5719	217.89	0.268499	-1.10773	cAMP responsive element binding protein 3 like 4 [Source:HGNC Symbol;Acc:HGNC:18854]
ENSG00000146592	CREB5	0.291855	0.223623	0.685139	0.650483	684.583	0.239825	1.21695	cAMP responsive element binding protein 5 [Source:HGNC Symbol;Acc:HGNC:16844]
ENSG00000111269	CREBL2	-0.137758	0.569287	0.877485	0.244669	1197.57	0.242063	-0.569102	cAMP responsive element binding protein like 2 [Source:HGNC Symbol;Acc:HGNC:2350]
ENSG00000095794	CREM	0.121786	0.634348	0.900011	0.197672	1241.68	0.256059	0.475615	cAMP responsive element modulator [Source:HGNC Symbol;Acc:HGNC:2352]
ENSG00000171033	PKIA	0.565357	0.0330175	0.538065	1.48126	643.447	0.265193	2.13187	cAMP-dependent protein kinase inhibitor alpha [Source:HGNC Symbol;Acc:HGNC:9017]
ENSG00000135549	PKIB	-0.448228	0.186878	0.654847	0.728442	167.444	0.3396	-1.31987	cAMP-dependent protein kinase inhibitor beta [Source:HGNC Symbol;Acc:HGNC:9018]
ENSG00000168734	PKIG	-0.267902	0.288323	0.730659	0.540121	630.097	0.252307	-1.06181	cAMP-dependent protein kinase inhibitor gamma [Source:HGNC Symbol;Acc:HGNC:9019]
ENSG00000238058	CAMSAP1-DT	0.174872	0.520636	0.858275	0.283466	164.197	0.272231	0.642366	CAMSAP1 divergent transcript [Source:HGNC Symbol;Acc:HGNC:55648]
ENSG00000237436	CAMTA1-DT	-0.467405	0.563793	0.875159	0.24888	8.94652	0.809757	-0.577216	CAMTA1 divergent transcript [Source:HGNC Symbol;Acc:HGNC:53020]
ENSG00000272168	CASC15	-0.699594	0.142108	0.614601	0.847382	22.6301	0.476567	-1.46799	cancer susceptibility 15 [Source:HGNC Symbol;Acc:HGNC:28245]
ENSG00000177640	CASC2	0.38099	0.208846	0.670679	0.680174	121.171	0.303156	1.25675	cancer susceptibility 2 [Source:HGNC Symbol;Acc:HGNC:22933]
ENSG00000246228	CASC8	-1.09424	0.347176	0.766587	0.45945	5.86127	1.16398	-0.940081	cancer susceptibility 8 [Source:HGNC Symbol;Acc:HGNC:45129]
ENSG00000249395	CASC9	-0.136603	0.650895	0.906018	0.186489	429.105	0.301872	-0.45252	cancer susceptibility 9 [Source:HGNC Symbol;Acc:HGNC:48906]
ENSG00000268940	CT45A1	-1.67305	0.0243638	0.538065	1.61325	13.1692	0.743132	-2.25134	cancer/testis antigen family 45 member A1 [Source:HGNC Symbol;Acc:HGNC:33267]
ENSG00000269586	CT45A10	-0.579985	0.388628	0.790775	0.410466	11.5536	0.672751	-0.862109	cancer/testis antigen family 45 member A10 [Source:HGNC Symbol;Acc:HGNC:51263]
ENSG00000269096	CT45A3	-0.2373	0.843017	0.964776	0.0741639	3.34965	1.19827	-0.198036	cancer/testis antigen family 45 member A3 [Source:HGNC Symbol;Acc:HGNC:33268]
ENSG00000228836	CT45A5	0.920259	0.479026	0.838818	0.319641	3.63192	1.30004	0.707869	cancer/testis antigen family 45 member A5 [Source:HGNC Symbol;Acc:HGNC:33270]
ENSG00000234215	CT66	0.700537	0.507807	0.85258	0.294301	4.1617	1.0578	0.662256	cancer/testis associated transcript 66 [Source:HGNC Symbol;Acc:HGNC:54198]
ENSG00000237732	CT75	0.196628	0.681124	0.918154	0.166774	24.4798	0.478496	0.41093	cancer/testis associated transcript 75 [Source:HGNC Symbol;Acc:HGNC:37174]
ENSG00000119865	CNRIP1	0.0531815	0.842755	0.964678	0.0742988	184.54	0.268091	0.198371	cannabinoid receptor interacting protein 1 [Source:HGNC Symbol;Acc:HGNC:24546]
ENSG00000257727	CNPY2	-0.49814	0.10924	0.580299	0.961617	267.278	0.311023	-1.60162	canopy FGF signaling regulator 2 [Source:HGNC Symbol;Acc:HGNC:13529]
ENSG00000137161	CNPY3	-0.161189	0.518543	0.856763	0.285215	974.699	0.249676	-0.645593	canopy FGF signaling regulator 3 [Source:HGNC Symbol;Acc:HGNC:11968]
ENSG00000166997	CNPY4	-0.271791	0.298167	0.736996	0.52554	341.897	0.261244	-1.04037	canopy FGF signaling regulator 4 [Source:HGNC Symbol;Acc:HGNC:28631]
ENSG00000134030	CTIF	0.129017	0.615781	0.894822	0.210574	375.191	0.257088	0.501839	cap binding complex dependent translation initiation factor [Source:HGNC Symbol;Acc:HGNC:23925]
ENSG00000137200	CMTR1	0.163208	0.488148	0.841405	0.311449	1326.34	0.235423	0.693258	cap methyltransferase 1 [Source:HGNC Symbol;Acc:HGNC:21077]
ENSG00000180917	CMTR2	0.326168	0.182299	0.652595	0.739216	500.366	0.244557	1.33371	cap methyltransferase 2 [Source:HGNC Symbol;Acc:HGNC:25635]
ENSG00000130779	CLIP1	0.348866	0.1485	0.622442	0.828274	2082.57	0.241455	1.44485	CAP-Gly domain containing linker protein 1 [Source:HGNC Symbol;Acc:HGNC:10461]
ENSG00000106665	CLIP2	0.0303722	0.920535	0.981705	0.0359598	311.694	0.304452	0.0997602	CAP-Gly domain containing linker protein 2 [Source:HGNC Symbol;Acc:HGNC:2586]
ENSG00000105270	CLIP3	-0.548819	0.380897	0.786823	0.419192	37.6598	0.626331	-0.876245	CAP-Gly domain containing linker protein 3 [Source:HGNC Symbol;Acc:HGNC:24314]
ENSG00000115295	CLIP4	-0.535255	0.630775	0.899719	0.200126	47.4558	1.11364	-0.480636	CAP-Gly domain containing linker protein family member 4 [Source:HGNC Symbol;Acc:HGNC:26108]
ENSG00000240809	CAP1P1	-0.205733	0.745284	0.937304	0.127678	13.1251	0.63329	-0.324864	CAP1 pseudogene 1 [Source:HGNC Symbol;Acc:HGNC:31134]
ENSG00000232004	CAP1P2	-0.211976	0.715684	0.927757	0.145279	17.5986	0.581978	-0.364233	CAP1 pseudogene 2 [Source:HGNC Symbol;Acc:HGNC:31970]
ENSG00000079432	CIC	0.146134	0.663131	0.909815	0.178401	821.03	0.335483	0.435595	capicua transcriptional repressor [Source:HGNC Symbol;Acc:HGNC:14214]
ENSG00000254614	CAPN1-AS1	-0.461139	0.263514	0.714154	0.579196	38.3349	0.412422	-1.11812	CAPN1 antisense RNA 1 [Source:HGNC Symbol;Acc:HGNC:56068]
ENSG00000260942	CAPN10-DT	-0.166023	0.740774	0.936245	0.130314	20.3987	0.50184	-0.330829	CAPN10 divergent transcript [Source:HGNC Symbol;Acc:HGNC:48839]
ENSG00000116489	CAPZA1	0.215305	0.364519	0.776938	0.438279	6711.71	0.237437	0.906787	capping actin protein of muscle Z-line subunit alpha 1 [Source:HGNC Symbol;Acc:HGNC:1488]
ENSG00000198898	CAPZA2	0.140261	0.578412	0.880217	0.237763	3617.96	0.252401	0.555706	capping actin protein of muscle Z-line subunit alpha 2 [Source:HGNC Symbol;Acc:HGNC:1490]
ENSG00000077549	CAPZB	-0.236184	0.271221	0.719404	0.566677	4132.19	0.214663	-1.10026	capping actin protein of muscle Z-line subunit beta [Source:HGNC Symbol;Acc:HGNC:1491]
ENSG00000042493	CAPG	-0.907877	0.014005	0.538065	1.85372	160.199	0.369486	-2.45713	capping actin protein, gelsolin like [Source:HGNC Symbol;Acc:HGNC:1474]
ENSG00000109265	CRACD	0.678171	0.0437411	0.538065	1.35911	250.476	0.3363	2.01656	capping protein inhibiting regulator of actin dynamics [Source:HGNC Symbol;Acc:HGNC:29219]
ENSG00000079691	CARMIL1	0.286222	0.307972	0.742039	0.511489	590.425	0.280751	1.01949	capping protein regulator and myosin 1 linker 1 [Source:HGNC Symbol;Acc:HGNC:21581]
ENSG00000159753	CARMIL2	-0.280338	0.386532	0.789657	0.412814	102.801	0.323745	-0.865923	capping protein regulator and myosin 1 linker 2 [Source:HGNC Symbol;Acc:HGNC:27089]
ENSG00000186648	CARMIL3	0.364007	0.661913	0.909591	0.179199	6.5815	0.832447	0.437273	capping protein regulator and myosin 1 linker 3 [Source:HGNC Symbol;Acc:HGNC:20272]
ENSG00000110888	CAPRIN2	0.422345	0.116826	0.590217	0.93246	537.915	0.269312	1.56824	caprin family member 2 [Source:HGNC Symbol;Acc:HGNC:21259]
ENSG00000021826	CPS1	0.597627	0.0387	0.538065	1.41229	638.401	0.289077	2.06736	carbamoyl-phosphate synthase 1 [Source:HGNC Symbol;Acc:HGNC:2323]
ENSG00000084774	CAD	0.0523528	0.870855	0.972082	0.0600542	1247.08	0.322027	0.162573	carbamoyl-phosphate synthetase 2, aspartate transcarbamylase, and dihydroorotase [Source:HGNC Symbol;Acc:HGNC:1424]
ENSG00000175264	CHST1	-0.466895	0.254065	0.706013	0.595055	36.1063	0.409367	-1.14053	carbohydrate sulfotransferase 1 [Source:HGNC Symbol;Acc:HGNC:1969]
ENSG00000115526	CHST10	0.0698018	0.771987	0.945811	0.11239	712.679	0.240881	0.289777	carbohydrate sulfotransferase 10 [Source:HGNC Symbol;Acc:HGNC:19650]
ENSG00000171310	CHST11	0.337022	0.174406	0.645767	0.758439	480.358	0.248142	1.35818	carbohydrate sulfotransferase 11 [Source:HGNC Symbol;Acc:HGNC:17422]
ENSG00000136213	CHST12	-0.455133	0.138594	0.611968	0.858254	551.032	0.307305	-1.48105	carbohydrate sulfotransferase 12 [Source:HGNC Symbol;Acc:HGNC:17423]
ENSG00000169105	CHST14	-0.278004	0.325281	0.753608	0.487741	526.554	0.282621	-0.983663	carbohydrate sulfotransferase 14 [Source:HGNC Symbol;Acc:HGNC:24464]
ENSG00000182022	CHST15	0.452739	0.086715	0.555778	1.06191	1077.66	0.264298	1.71299	carbohydrate sulfotransferase 15 [Source:HGNC Symbol;Acc:HGNC:18137]
ENSG00000175040	CHST2	-0.58615	0.0750734	0.546533	1.12451	105.195	0.329295	-1.78002	carbohydrate sulfotransferase 2 [Source:HGNC Symbol;Acc:HGNC:1970]
ENSG00000122863	CHST3	0.318492	0.232305	0.68982	0.633942	746.685	0.266645	1.19444	carbohydrate sulfotransferase 3 [Source:HGNC Symbol;Acc:HGNC:1971]
ENSG00000140835	CHST4	0.542362	0.310252	0.742891	0.508286	17.6545	0.534507	1.01469	carbohydrate sulfotransferase 4 [Source:HGNC Symbol;Acc:HGNC:1972]
ENSG00000183196	CHST6	-0.588803	0.214946	0.677368	0.667672	43.7576	0.474811	-1.24008	carbohydrate sulfotransferase 6 [Source:HGNC Symbol;Acc:HGNC:6938]
ENSG00000147119	CHST7	-0.366719	0.19406	0.660939	0.712063	136.329	0.282382	-1.29866	carbohydrate sulfotransferase 7 [Source:HGNC Symbol;Acc:HGNC:13817]
ENSG00000124302	CHST8	-0.805102	0.0540801	0.539088	1.26696	40.9499	0.417975	-1.92619	carbohydrate sulfotransferase 8 [Source:HGNC Symbol;Acc:HGNC:15993]
ENSG00000154080	CHST9	-0.219955	0.475967	0.838202	0.322423	123.71	0.308577	-0.712804	carbohydrate sulfotransferase 9 [Source:HGNC Symbol;Acc:HGNC:19898]
ENSG00000063180	CA11	-0.241083	0.36408	0.776729	0.438803	702.371	0.265622	-0.907619	carbonic anhydrase 11 [Source:HGNC Symbol;Acc:HGNC:1370]
ENSG00000074410	CA12	0.105565	0.64289	0.903473	0.191863	361.625	0.227677	0.463661	carbonic anhydrase 12 [Source:HGNC Symbol;Acc:HGNC:1371]
ENSG00000185015	CA13	0.0320041	0.912312	0.979867	0.0398566	147.876	0.290622	0.110123	carbonic anhydrase 13 [Source:HGNC Symbol;Acc:HGNC:14914]
ENSG00000118298	CA14	0.392843	0.668158	0.911695	0.175121	5.20113	0.916407	0.428677	carbonic anhydrase 14 [Source:HGNC Symbol;Acc:HGNC:1372]
ENSG00000104267	CA2	0.0326663	0.885338	0.974993	0.0528911	599.746	0.226525	0.144206	carbonic anhydrase 2 [Source:HGNC Symbol;Acc:HGNC:1373]
ENSG00000164879	CA3	0.0133635	0.99028	0.998137	0.00424185	3.65792	1.09697	0.0121821	carbonic anhydrase 3 [Source:HGNC Symbol;Acc:HGNC:1374]
ENSG00000169239	CA5B	0.454339	0.0621403	0.539519	1.20663	545.934	0.243575	1.86529	carbonic anhydrase 5B [Source:HGNC Symbol;Acc:HGNC:1378]
ENSG00000186312	CA5BP1	-0.0609207	0.812029	0.956731	0.0904285	169.707	0.256174	-0.237809	carbonic anhydrase 5B pseudogene 1 [Source:HGNC Symbol;Acc:HGNC:29544]
ENSG00000178538	CA8	0.394025	0.152467	0.626007	0.816824	933.215	0.275374	1.43087	carbonic anhydrase 8 [Source:HGNC Symbol;Acc:HGNC:1382]
ENSG00000107159	CA9	-1.30619	0.415057	0.805861	0.381893	16.4667	1.60263	-0.815027	carbonic anhydrase 9 [Source:HGNC Symbol;Acc:HGNC:1383]
ENSG00000159228	CBR1	-0.533133	0.0367436	0.538065	1.43482	1511.5	0.255258	-2.0886	carbonyl reductase 1 [Source:HGNC Symbol;Acc:HGNC:1548]
ENSG00000159231	CBR3	-0.624893	0.0488266	0.538065	1.31134	208.902	0.317188	-1.9701	carbonyl reductase 3 [Source:HGNC Symbol;Acc:HGNC:1549]
ENSG00000145439	CBR4	0.22913	0.38179	0.787377	0.418176	1099.52	0.261982	0.874603	carbonyl reductase 4 [Source:HGNC Symbol;Acc:HGNC:25891]
ENSG00000170835	CEL	0.024767	0.946103	0.988264	0.0240617	104.479	0.366367	0.0676016	carboxyl ester lipase [Source:HGNC Symbol;Acc:HGNC:1848]
ENSG00000170827	CELP	-0.0733588	0.946876	0.988264	0.0237069	3.36326	1.10098	-0.0666303	carboxyl ester lipase pseudogene [Source:HGNC Symbol;Acc:HGNC:1849]
ENSG00000172831	CES2	-0.205668	0.345116	0.765505	0.462035	1085.95	0.217844	-0.944106	carboxylesterase 2 [Source:HGNC Symbol;Acc:HGNC:1864]
ENSG00000172828	CES3	-0.0566125	0.845896	0.965866	0.0726829	123.707	0.291281	-0.194357	carboxylesterase 3 [Source:HGNC Symbol;Acc:HGNC:1865]
ENSG00000215478	CES5AP1	-0.817995	0.178901	0.649453	0.747388	12.6738	0.608561	-1.34415	carboxylesterase 5A pseudogene 1 [Source:HGNC Symbol;Acc:HGNC:38516]
ENSG00000164237	CMBL	0.228854	0.351976	0.768709	0.453486	4389.5	0.245878	0.930762	carboxymethylenebutenolidase homolog [Source:HGNC Symbol;Acc:HGNC:25090]
ENSG00000128510	CPA4	-0.323517	0.756993	0.941307	0.120908	54.3785	1.04552	-0.309432	carboxypeptidase A4 [Source:HGNC Symbol;Acc:HGNC:15740]
ENSG00000108582	CPD	0.620642	0.0305979	0.538065	1.51431	5935.23	0.287034	2.16226	carboxypeptidase D [Source:HGNC Symbol;Acc:HGNC:2301]
ENSG00000109472	CPE	-0.0369142	0.880541	0.973864	0.0552503	8830.14	0.245631	-0.150283	carboxypeptidase E [Source:HGNC Symbol;Acc:HGNC:2303]
ENSG00000135678	CPM	-0.406516	0.100743	0.571232	0.996787	207.855	0.247685	-1.64126	carboxypeptidase M [Source:HGNC Symbol;Acc:HGNC:2311]
ENSG00000104324	CPQ	0.0892132	0.727958	0.931102	0.137894	213.917	0.256475	0.347843	carboxypeptidase Q [Source:HGNC Symbol;Acc:HGNC:16910]
ENSG00000106066	CPVL	-0.187718	0.4176	0.80793	0.37924	1793.87	0.231581	-0.810593	carboxypeptidase vitellogenic like [Source:HGNC Symbol;Acc:HGNC:14399]
ENSG00000088882	CPXM1	-1.30235	0.103083	0.573735	0.986812	7.07066	0.798943	-1.63009	carboxypeptidase X, M14 family member 1 [Source:HGNC Symbol;Acc:HGNC:15771]
ENSG00000268001	CARD8-AS1	0.241444	0.450616	0.82702	0.346194	79.7455	0.320052	0.754389	CARD8 antisense RNA 1 [Source:HGNC Symbol;Acc:HGNC:51408]
ENSG00000088766	CRLS1	-0.341802	0.309397	0.742671	0.509483	77.0968	0.336258	-1.01649	cardiolipin synthase 1 [Source:HGNC Symbol;Acc:HGNC:16148]
ENSG00000164309	CMYA5	-0.171686	0.674273	0.914283	0.171164	33.9381	0.408493	-0.42029	cardiomyopathy associated 5 [Source:HGNC Symbol;Acc:HGNC:14305]
ENSG00000150281	CTF1	-0.67721	0.193199	0.659445	0.713996	22.5635	0.520461	-1.30117	cardiotrophin 1 [Source:HGNC Symbol;Acc:HGNC:2499]
ENSG00000175505	CLCF1	-0.470855	0.275458	0.723476	0.559945	30.1687	0.431748	-1.09058	cardiotrophin like cytokine factor 1 [Source:HGNC Symbol;Acc:HGNC:17412]
ENSG00000095321	CRAT	-0.0631295	0.842833	0.964678	0.0742584	380.895	0.3184	-0.198271	carnitine O-acetyltransferase [Source:HGNC Symbol;Acc:HGNC:2342]
ENSG00000005469	CROT	0.156809	0.559747	0.873685	0.252008	440.317	0.26887	0.583217	carnitine O-octanoyltransferase [Source:HGNC Symbol;Acc:HGNC:2366]
ENSG00000110090	CPT1A	0.123633	0.56481	0.875491	0.248097	1441.19	0.214748	0.575711	carnitine palmitoyltransferase 1A [Source:HGNC Symbol;Acc:HGNC:2328]
ENSG00000205560	CPT1B	-0.245146	0.748899	0.938165	0.125577	7.5315	0.765861	-0.320091	carnitine palmitoyltransferase 1B [Source:HGNC Symbol;Acc:HGNC:2329]
ENSG00000169169	CPT1C	-0.523909	0.0631991	0.5401	1.19929	231.471	0.282007	-1.85779	carnitine palmitoyltransferase 1C [Source:HGNC Symbol;Acc:HGNC:18540]
ENSG00000157184	CPT2	-0.0699537	0.741018	0.936318	0.130171	1088.1	0.211656	-0.330506	carnitine palmitoyltransferase 2 [Source:HGNC Symbol;Acc:HGNC:2330]
ENSG00000133313	CNDP2	-0.0726664	0.757145	0.941307	0.120821	1195.33	0.23499	-0.309231	carnosine dipeptidase 2 [Source:HGNC Symbol;Acc:HGNC:24437]
ENSG00000156017	CARNMT1	0.435434	0.118993	0.59104	0.924478	1240.66	0.279301	1.55901	carnosine N-methyltransferase 1 [Source:HGNC Symbol;Acc:HGNC:23435]
ENSG00000095713	CRTAC1	-0.175157	0.709339	0.926397	0.149146	25.6138	0.469914	-0.372744	cartilage acidic protein 1 [Source:HGNC Symbol;Acc:HGNC:14882]
ENSG00000170275	CRTAP	0.0916832	0.664428	0.910269	0.177552	3420.02	0.211345	0.433808	cartilage associated protein [Source:HGNC Symbol;Acc:HGNC:2379]
ENSG00000138615	CILP	-0.767484	0.419428	0.809094	0.377343	5.21281	0.950546	-0.807414	cartilage intermediate layer protein [Source:HGNC Symbol;Acc:HGNC:1980]
ENSG00000160161	CILP2	-0.436169	0.181007	0.652438	0.742304	216.891	0.326068	-1.33766	cartilage intermediate layer protein 2 [Source:HGNC Symbol;Acc:HGNC:24213]
ENSG00000105664	COMP	-0.947336	0.0714243	0.54493	1.14615	18.3908	0.525489	-1.80277	cartilage oligomeric matrix protein [Source:HGNC Symbol;Acc:HGNC:2227]
ENSG00000087589	CASS4	-0.273162	0.817908	0.958165	0.0872954	3.47954	1.18644	-0.230236	Cas scaffold protein family member 4 [Source:HGNC Symbol;Acc:HGNC:15878]
ENSG00000127995	CASD1	0.657355	0.0103086	0.538065	1.9868	502.331	0.256248	2.5653	CAS1 domain containing 1 [Source:HGNC Symbol;Acc:HGNC:16014]
ENSG00000108349	CASC3	0.294584	0.196174	0.662924	0.707358	3739.84	0.227913	1.29253	CASC3 exon junction complex subunit [Source:HGNC Symbol;Acc:HGNC:17040]
ENSG00000113712	CSNK1A1	0.368271	0.116556	0.590215	0.933467	2744.67	0.234658	1.5694	casein kinase 1 alpha 1 [Source:HGNC Symbol;Acc:HGNC:2451]
ENSG00000141551	CSNK1D	-0.0921391	0.719024	0.928645	0.143257	3434.62	0.25611	-0.359764	casein kinase 1 delta [Source:HGNC Symbol;Acc:HGNC:2452]
ENSG00000213923	CSNK1E	-1.13082	5.86781e-06	0.0548732	5.23152	2047.34	0.249568	-4.5311	casein kinase 1 epsilon [Source:HGNC Symbol;Acc:HGNC:2453]
ENSG00000169118	CSNK1G1	0.519627	0.0629125	0.5401	1.20126	557.232	0.279398	1.85981	casein kinase 1 gamma 1 [Source:HGNC Symbol;Acc:HGNC:2454]
ENSG00000133275	CSNK1G2	-0.179975	0.489544	0.842399	0.310208	1892.32	0.260443	-0.691034	casein kinase 1 gamma 2 [Source:HGNC Symbol;Acc:HGNC:2455]
ENSG00000151292	CSNK1G3	0.280812	0.301785	0.738471	0.520303	1706.37	0.271943	1.03261	casein kinase 1 gamma 3 [Source:HGNC Symbol;Acc:HGNC:2456]
ENSG00000101266	CSNK2A1	0.29393	0.152751	0.626007	0.816017	5482.66	0.205562	1.42988	casein kinase 2 alpha 1 [Source:HGNC Symbol;Acc:HGNC:2457]
ENSG00000070770	CSNK2A2	0.20075	0.359657	0.773854	0.444112	2217.53	0.219155	0.91602	casein kinase 2 alpha 2 [Source:HGNC Symbol;Acc:HGNC:2459]
ENSG00000254598	CSNK2A3	1.14201	0.0280269	0.538065	1.55243	19.8062	0.519828	2.19691	casein kinase 2 alpha 3 [Source:HGNC Symbol;Acc:HGNC:2458]
ENSG00000204435	CSNK2B	-0.62728	0.0513914	0.538065	1.28911	436.182	0.32198	-1.9482	casein kinase 2 beta [Source:HGNC Symbol;Acc:HGNC:2460]
ENSG00000162129	CLPB	0.169753	0.434228	0.818104	0.362282	1754.17	0.217082	0.781976	caseinolytic mitochondrial matrix peptidase chaperone subunit B [Source:HGNC Symbol;Acc:HGNC:30664]
ENSG00000166855	CLPX	0.18979	0.403821	0.800559	0.393811	1311.87	0.227343	0.834817	caseinolytic mitochondrial matrix peptidase chaperone subunit X [Source:HGNC Symbol;Acc:HGNC:2088]
ENSG00000125656	CLPP	-0.606153	0.051776	0.539088	1.28587	1164.52	0.311648	-1.94499	caseinolytic mitochondrial matrix peptidase proteolytic subunit [Source:HGNC Symbol;Acc:HGNC:2084]
ENSG00000167971	CASKIN1	-0.241194	0.421567	0.810364	0.375133	233.397	0.300102	-0.803706	CASK interacting protein 1 [Source:HGNC Symbol;Acc:HGNC:20879]
ENSG00000177303	CASKIN2	0.00591824	0.984569	0.996965	0.00675375	359.101	0.305997	0.0193408	CASK interacting protein 2 [Source:HGNC Symbol;Acc:HGNC:18200]
ENSG00000169372	CRADD	-0.179678	0.499961	0.847617	0.301064	196.842	0.266367	-0.674552	CASP2 and RIPK1 domain containing adaptor with death domain [Source:HGNC Symbol;Acc:HGNC:2340]
ENSG00000003402	CFLAR	0.199668	0.37659	0.784728	0.424132	621.97	0.225818	0.884197	CASP8 and FADD like apoptosis regulator [Source:HGNC Symbol;Acc:HGNC:1876]
ENSG00000003400	CASP10	0.547054	0.064262	0.542533	1.19205	171.537	0.295648	1.85036	caspase 10 [Source:HGNC Symbol;Acc:HGNC:1500]
ENSG00000106144	CASP2	0.199164	0.365962	0.777381	0.436564	1257.08	0.220298	0.904063	caspase 2 [Source:HGNC Symbol;Acc:HGNC:1503]
ENSG00000164305	CASP3	0.369444	0.139473	0.611968	0.85551	2532.38	0.250003	1.47776	caspase 3 [Source:HGNC Symbol;Acc:HGNC:1504]
ENSG00000196954	CASP4	-0.150635	0.614294	0.894213	0.211624	149.507	0.298906	-0.503954	caspase 4 [Source:HGNC Symbol;Acc:HGNC:1505]
ENSG00000138794	CASP6	-0.0694728	0.77518	0.946287	0.110597	933.903	0.243247	-0.285605	caspase 6 [Source:HGNC Symbol;Acc:HGNC:1507]
ENSG00000165806	CASP7	-0.00219876	0.992391	0.998666	0.00331705	2129.12	0.23057	-0.00953622	caspase 7 [Source:HGNC Symbol;Acc:HGNC:1508]
ENSG00000064012	CASP8	0.275344	0.275389	0.723476	0.560053	1089.16	0.252439	1.09074	caspase 8 [Source:HGNC Symbol;Acc:HGNC:1509]
ENSG00000118412	CASP8AP2	0.469192	0.0857532	0.555024	1.06675	2943.6	0.273065	1.71824	caspase 8 associated protein 2 [Source:HGNC Symbol;Acc:HGNC:1510]
ENSG00000132906	CASP9	0.0351874	0.885946	0.974993	0.0525928	299.076	0.245318	0.143436	caspase 9 [Source:HGNC Symbol;Acc:HGNC:1511]
ENSG00000120159	CAAP1	0.135628	0.597213	0.887332	0.223871	1014.55	0.256671	0.528413	caspase activity and apoptosis inhibitor 1 [Source:HGNC Symbol;Acc:HGNC:25834]
ENSG00000100065	CARD10	-0.133025	0.70109	0.923743	0.154226	219.47	0.346556	-0.38385	caspase recruitment domain family member 10 [Source:HGNC Symbol;Acc:HGNC:16422]
ENSG00000198286	CARD11	-0.247047	0.350186	0.768286	0.455701	821.103	0.264439	-0.934228	caspase recruitment domain family member 11 [Source:HGNC Symbol;Acc:HGNC:16393]
ENSG00000204397	CARD16	-1.38595	0.127948	0.600743	0.892966	5.49924	0.910464	-1.52224	caspase recruitment domain family member 16 [Source:HGNC Symbol;Acc:HGNC:33701]
ENSG00000165233	CARD19	-0.693385	0.0393961	0.538065	1.40455	293.463	0.336591	-2.06003	caspase recruitment domain family member 19 [Source:HGNC Symbol;Acc:HGNC:28148]
ENSG00000132357	CARD6	0.0829764	0.783939	0.948829	0.105718	104.462	0.302625	0.274189	caspase recruitment domain family member 6 [Source:HGNC Symbol;Acc:HGNC:16394]
ENSG00000105483	CARD8	0.502955	0.0563998	0.539088	1.24872	968.129	0.263612	1.90793	caspase recruitment domain family member 8 [Source:HGNC Symbol;Acc:HGNC:17057]
ENSG00000187796	CARD9	-1.1644	0.112626	0.584473	0.948361	9.5323	0.73394	-1.5865	caspase recruitment domain family member 9 [Source:HGNC Symbol;Acc:HGNC:16391]
ENSG00000239521	CASTOR3	-0.329283	0.188611	0.65525	0.724433	256.541	0.250463	-1.3147	CASTOR family member 3 [Source:HGNC Symbol;Acc:HGNC:29954]
ENSG00000130940	CASZ1	-0.104957	0.714132	0.927494	0.146221	151.299	0.286524	-0.366312	castor zinc finger 1 [Source:HGNC Symbol;Acc:HGNC:26002]
ENSG00000237438	CECR7	0.0761251	0.745238	0.937304	0.127705	550.54	0.234286	0.324924	cat eye syndrome chromosome region, candidate 7 [Source:HGNC Symbol;Acc:HGNC:1845]
ENSG00000121691	CAT	0.134792	0.521996	0.858957	0.282333	2008.03	0.210523	0.640272	catalase [Source:HGNC Symbol;Acc:HGNC:1516]
ENSG00000093010	COMT	-0.364237	0.240484	0.69633	0.618914	575.424	0.310311	-1.17378	catechol-O-methyltransferase [Source:HGNC Symbol;Acc:HGNC:2228]
ENSG00000165644	COMTD1	-1.00637	0.00430169	0.538065	2.36636	500.815	0.352477	-2.85515	catechol-O-methyltransferase domain containing 1 [Source:HGNC Symbol;Acc:HGNC:26309]
ENSG00000044115	CTNNA1	0.132663	0.544112	0.866222	0.264312	10035.3	0.218696	0.606607	catenin alpha 1 [Source:HGNC Symbol;Acc:HGNC:2509]
ENSG00000183230	CTNNA3	0.475899	0.307864	0.741938	0.511641	26.6666	0.466699	1.01971	catenin alpha 3 [Source:HGNC Symbol;Acc:HGNC:2511]
ENSG00000119326	CTNNAL1	0.118965	0.611164	0.892268	0.213843	3964.89	0.233993	0.508413	catenin alpha like 1 [Source:HGNC Symbol;Acc:HGNC:2512]
ENSG00000168036	CTNNB1	-0.0188033	0.926685	0.982972	0.0330678	10948	0.204348	-0.0920161	catenin beta 1 [Source:HGNC Symbol;Acc:HGNC:2514]
ENSG00000178585	CTNNBIP1	-0.210069	0.357146	0.77223	0.447154	937.974	0.228133	-0.920817	catenin beta interacting protein 1 [Source:HGNC Symbol;Acc:HGNC:16913]
ENSG00000132792	CTNNBL1	-0.251353	0.231875	0.689582	0.634746	1490.64	0.210241	-1.19554	catenin beta like 1 [Source:HGNC Symbol;Acc:HGNC:15879]
ENSG00000198561	CTNND1	0.236041	0.338838	0.760469	0.470008	432.725	0.246785	0.956464	catenin delta 1 [Source:HGNC Symbol;Acc:HGNC:2515]
ENSG00000169862	CTNND2	-0.0258032	0.973115	0.994809	0.0118359	8.01301	0.765631	-0.0337019	catenin delta 2 [Source:HGNC Symbol;Acc:HGNC:2516]
ENSG00000064601	CTSA	-0.181893	0.512445	0.85393	0.290353	963.89	0.277684	-0.655035	cathepsin A [Source:HGNC Symbol;Acc:HGNC:9251]
ENSG00000164733	CTSB	-0.243496	0.302059	0.738578	0.519909	2054.68	0.235939	-1.03203	cathepsin B [Source:HGNC Symbol;Acc:HGNC:2527]
ENSG00000109861	CTSC	-0.208244	0.315329	0.747174	0.501236	2033.75	0.207393	-1.0041	cathepsin C [Source:HGNC Symbol;Acc:HGNC:2528]
ENSG00000117984	CTSD	-0.72767	0.0373237	0.538065	1.42802	1064.81	0.349471	-2.08221	cathepsin D [Source:HGNC Symbol;Acc:HGNC:2529]
ENSG00000174080	CTSF	-0.883651	0.309221	0.742639	0.50973	12.3366	0.869002	-1.01686	cathepsin F [Source:HGNC Symbol;Acc:HGNC:2531]
ENSG00000103811	CTSH	-0.334808	0.137831	0.611272	0.860654	1090.43	0.225625	-1.48392	cathepsin H [Source:HGNC Symbol;Acc:HGNC:2535]
ENSG00000143387	CTSK	-0.413824	0.507328	0.85258	0.294711	14.3983	0.624165	-0.663005	cathepsin K [Source:HGNC Symbol;Acc:HGNC:2536]
ENSG00000135047	CTSL	0.000712386	0.997543	0.99959	0.00106836	1762.31	0.231343	0.00307935	cathepsin L [Source:HGNC Symbol;Acc:HGNC:2537]
ENSG00000256043	CTSO	-0.0163019	0.946983	0.988264	0.0236579	351.054	0.245156	-0.0664962	cathepsin O [Source:HGNC Symbol;Acc:HGNC:2542]
ENSG00000163131	CTSS	0.194314	0.717802	0.928519	0.143996	16.2824	0.537672	0.361399	cathepsin S [Source:HGNC Symbol;Acc:HGNC:2545]
ENSG00000136943	CTSV	0.0586066	0.799059	0.952666	0.0974212	1240.3	0.230222	0.254565	cathepsin V [Source:HGNC Symbol;Acc:HGNC:2538]
ENSG00000101160	CTSZ	-0.23431	0.350127	0.768286	0.455775	4039.56	0.250775	-0.934344	cathepsin Z [Source:HGNC Symbol;Acc:HGNC:2547]
ENSG00000175294	CATSPER1	-1.03771	0.253808	0.705807	0.595495	6.99022	0.909359	-1.14115	cation channel sperm associated 1 [Source:HGNC Symbol;Acc:HGNC:17116]
ENSG00000166762	CATSPER2	-0.178158	0.703883	0.924655	0.152499	29.8477	0.468733	-0.380084	cation channel sperm associated 2 [Source:HGNC Symbol;Acc:HGNC:18810]
ENSG00000205771	CATSPER2P1	-0.777998	0.144793	0.618318	0.839252	24.6863	0.533544	-1.45817	cation channel sperm associated 2 pseudogene 1 [Source:HGNC Symbol;Acc:HGNC:31054]
ENSG00000152705	CATSPER3	0.378682	0.758216	0.941307	0.120207	3.14718	1.23019	0.307824	cation channel sperm associated 3 [Source:HGNC Symbol;Acc:HGNC:20819]
ENSG00000133962	CATSPERB	0.436529	0.618666	0.895784	0.208544	5.63649	0.877019	0.497742	cation channel sperm associated auxiliary subunit beta [Source:HGNC Symbol;Acc:HGNC:20500]
ENSG00000174898	CATSPERD	-1.54319	0.197536	0.664374	0.704353	3.39759	1.19757	-1.2886	cation channel sperm associated auxiliary subunit delta [Source:HGNC Symbol;Acc:HGNC:28598]
ENSG00000099338	CATSPERG	0.273609	0.638808	0.901591	0.194629	15.8025	0.582934	0.469366	cation channel sperm associated auxiliary subunit gamma [Source:HGNC Symbol;Acc:HGNC:25243]
ENSG00000179397	CATSPERE	-0.471708	0.487628	0.841402	0.311912	9.98675	0.679609	-0.694087	catsper channel auxiliary subunit epsilon [Source:HGNC Symbol;Acc:HGNC:28491]
ENSG00000165556	CDX2	-0.0896391	0.766562	0.944077	0.115452	289.408	0.301943	-0.296874	caudal type homeobox 2 [Source:HGNC Symbol;Acc:HGNC:1806]
ENSG00000177469	CAVIN1	-0.0802947	0.737943	0.935227	0.131977	2561.61	0.239988	-0.334579	caveolae associated protein 1 [Source:HGNC Symbol;Acc:HGNC:9688]
ENSG00000168497	CAVIN2	-0.304581	0.390598	0.791447	0.40827	88.9397	0.354769	-0.858533	caveolae associated protein 2 [Source:HGNC Symbol;Acc:HGNC:10690]
ENSG00000170955	CAVIN3	-0.674159	0.0283067	0.538065	1.54811	293.981	0.307413	-2.19301	caveolae associated protein 3 [Source:HGNC Symbol;Acc:HGNC:9400]
ENSG00000170681	CAVIN4	0.24758	0.4616	0.831719	0.335734	87.1718	0.336288	0.736214	caveolae associated protein 4 [Source:HGNC Symbol;Acc:HGNC:33742]
ENSG00000105974	CAV1	-0.171575	0.449678	0.826766	0.347098	1610.13	0.226966	-0.755952	caveolin 1 [Source:HGNC Symbol;Acc:HGNC:1527]
ENSG00000105971	CAV2	0.185441	0.491343	0.843538	0.308616	934.015	0.269467	0.688175	caveolin 2 [Source:HGNC Symbol;Acc:HGNC:1528]
ENSG00000078699	CBFA2T2	0.124916	0.58014	0.880542	0.236467	784.404	0.225815	0.553181	CBFA2/RUNX1 partner transcriptional co-repressor 2 [Source:HGNC Symbol;Acc:HGNC:1536]
ENSG00000129993	CBFA2T3	-0.0587892	0.867196	0.971562	0.0618827	56.8328	0.351566	-0.167221	CBFA2/RUNX1 partner transcriptional co-repressor 3 [Source:HGNC Symbol;Acc:HGNC:1537]
ENSG00000110395	CBL	0.508535	0.107454	0.577739	0.968779	995.111	0.315911	1.60974	Cbl proto-oncogene [Source:HGNC Symbol;Acc:HGNC:1541]
ENSG00000114423	CBLB	0.683765	0.0198143	0.538065	1.70302	359.609	0.293481	2.32985	Cbl proto-oncogene B [Source:HGNC Symbol;Acc:HGNC:1542]
ENSG00000105879	CBLL1	0.550702	0.0203224	0.538065	1.69202	1196	0.237337	2.32034	Cbl proto-oncogene like 1 [Source:HGNC Symbol;Acc:HGNC:21225]
ENSG00000241764	CBLL1-AS1	-0.556193	0.18291	0.652595	0.737762	41.3931	0.41761	-1.33185	CBLL1 antisense RNA 1 [Source:HGNC Symbol;Acc:HGNC:55571]
ENSG00000125931	CITED1	-0.578014	0.234092	0.691421	0.630614	31.2787	0.485773	-1.18989	Cbp/p300 interacting transactivator with Glu/Asp rich carboxy-terminal domain 1 [Source:HGNC Symbol;Acc:HGNC:1986]
ENSG00000164442	CITED2	-0.162043	0.462557	0.832473	0.334835	1291.06	0.220574	-0.734643	Cbp/p300 interacting transactivator with Glu/Asp rich carboxy-terminal domain 2 [Source:HGNC Symbol;Acc:HGNC:1987]
ENSG00000179862	CITED4	-0.659709	0.133978	0.608004	0.872965	46.3462	0.440218	-1.4986	Cbp/p300 interacting transactivator with Glu/Asp rich carboxy-terminal domain 4 [Source:HGNC Symbol;Acc:HGNC:18696]
ENSG00000236830	CBR3-AS1	-0.10569	0.820402	0.958592	0.0859733	24.2853	0.465536	-0.227028	CBR3 antisense RNA 1 [Source:HGNC Symbol;Acc:HGNC:43664]
ENSG00000188343	CIBAR1	0.12482	0.643158	0.903473	0.191682	1225.25	0.269423	0.463288	CBY1 interacting BAR domain containing 1 [Source:HGNC Symbol;Acc:HGNC:30452]
ENSG00000245848	CEBPA	-0.495042	0.0947069	0.564437	1.02362	474.116	0.296242	-1.67107	CCAAT enhancer binding protein alpha [Source:HGNC Symbol;Acc:HGNC:1833]
ENSG00000172216	CEBPB	-0.455383	0.111022	0.582822	0.954589	347.515	0.285755	-1.59361	CCAAT enhancer binding protein beta [Source:HGNC Symbol;Acc:HGNC:1834]
ENSG00000221869	CEBPD	-0.931059	0.00781756	0.538065	2.10693	71.4704	0.350042	-2.65985	CCAAT enhancer binding protein delta [Source:HGNC Symbol;Acc:HGNC:1835]
ENSG00000153879	CEBPG	0.219131	0.326673	0.754603	0.485887	2205.25	0.223412	0.980838	CCAAT enhancer binding protein gamma [Source:HGNC Symbol;Acc:HGNC:1837]
ENSG00000115816	CEBPZ	0.106761	0.681913	0.918242	0.166271	3959.51	0.260486	0.409854	CCAAT enhancer binding protein zeta [Source:HGNC Symbol;Acc:HGNC:24218]
ENSG00000102974	CTCF	0.288172	0.183712	0.653077	0.735862	2668.09	0.216767	1.32941	CCCTC-binding factor [Source:HGNC Symbol;Acc:HGNC:13723]
ENSG00000124092	CTCFL	0.177489	0.683391	0.919154	0.16533	29.3197	0.435194	0.40784	CCCTC-binding factor like [Source:HGNC Symbol;Acc:HGNC:16234]
ENSG00000225611	CCDC13-AS2	-0.00087313	0.999043	0.99965	0.000415797	8.53967	0.727998	-0.00119936	CCDC13 antisense RNA 2 [Source:HGNC Symbol;Acc:HGNC:53019]
ENSG00000163081	CCDC140	-0.698129	0.253058	0.705041	0.59678	12.467	0.610812	-1.14295	CCDC140 long non-coding RNA [Source:HGNC Symbol;Acc:HGNC:26514]
ENSG00000205212	CCDC144NL	-1.0087	0.22257	0.683976	0.652532	10.624	0.826989	-1.21972	CCDC144A N-terminal pseudogene [Source:HGNC Symbol;Acc:HGNC:33735]
ENSG00000233098	CCDC144NL-AS1	-0.95478	0.294781	0.73427	0.530501	119.585	0.911318	-1.04769	CCDC144NL antisense RNA 1 [Source:HGNC Symbol;Acc:HGNC:51340]
ENSG00000285825	CCDC15-DT	0.232579	0.538131	0.864359	0.269112	47.9245	0.377782	0.615642	CCDC15 divergent transcript [Source:HGNC Symbol;Acc:HGNC:54193]
ENSG00000280670	CCDC163	-0.129509	0.700346	0.923478	0.154687	83.6409	0.336516	-0.384853	CCDC163 homolog [Source:HGNC Symbol;Acc:HGNC:27003]
ENSG00000223745	CCDC18-AS1	0.306792	0.302514	0.738776	0.519255	93.7828	0.297551	1.03106	CCDC18 antisense RNA 1 [Source:HGNC Symbol;Acc:HGNC:52262]
ENSG00000228544	CCDC183-AS1	-0.221923	0.572082	0.87866	0.242542	107.103	0.392792	-0.564988	CCDC183 antisense RNA 1 [Source:HGNC Symbol;Acc:HGNC:44105]
ENSG00000279968	CCDC28A-AS1	0.315017	0.356396	0.771639	0.448067	66.5307	0.341573	0.922253	CCDC28A antisense RNA 1 [Source:HGNC Symbol;Acc:HGNC:51715]
ENSG00000169714	CNBP	0.0161454	0.943109	0.987303	0.025438	15846.7	0.226245	0.0713625	CCHC-type zinc finger nucleic acid binding protein [Source:HGNC Symbol;Acc:HGNC:13164]
ENSG00000101331	CCM2L	-0.598719	0.394281	0.793452	0.404195	9.78082	0.702821	-0.85188	CCM2 like scaffold protein [Source:HGNC Symbol;Acc:HGNC:16153]
ENSG00000136280	CCM2	-0.360798	0.179207	0.64971	0.746645	746.57	0.26861	-1.3432	CCM2 scaffold protein [Source:HGNC Symbol;Acc:HGNC:21708]
ENSG00000255920	CCND2-AS1	-0.10359	0.881266	0.973864	0.0548931	11.5672	0.693534	-0.149365	CCND2 antisense RNA 1 [Source:HGNC Symbol;Acc:HGNC:49398]
ENSG00000224043	CCNT2-AS1	0.483544	0.130033	0.602951	0.885948	74.2511	0.319387	1.51397	CCNT2 antisense RNA 1 [Source:HGNC Symbol;Acc:HGNC:40130]
ENSG00000271335	CCNY-AS1	-0.10536	0.753497	0.939368	0.122918	64.378	0.335509	-0.314031	CCNY antisense RNA 1 [Source:HGNC Symbol;Acc:HGNC:55252]
ENSG00000125107	CNOT1	0.543639	0.0645447	0.542533	1.19014	6466.12	0.294114	1.8484	CCR4-NOT transcription complex subunit 1 [Source:HGNC Symbol;Acc:HGNC:7877]
ENSG00000182973	CNOT10	0.101021	0.637976	0.901384	0.195196	1268.54	0.214696	0.47053	CCR4-NOT transcription complex subunit 10 [Source:HGNC Symbol;Acc:HGNC:23817]
ENSG00000158435	CNOT11	0.0443389	0.834574	0.962261	0.078535	1937.75	0.212312	0.208839	CCR4-NOT transcription complex subunit 11 [Source:HGNC Symbol;Acc:HGNC:25217]
ENSG00000111596	CNOT2	0.187246	0.387493	0.790215	0.411736	2444.86	0.216677	0.864173	CCR4-NOT transcription complex subunit 2 [Source:HGNC Symbol;Acc:HGNC:7878]
ENSG00000088038	CNOT3	0.0207259	0.94275	0.987131	0.0256036	1527.51	0.288604	0.0718144	CCR4-NOT transcription complex subunit 3 [Source:HGNC Symbol;Acc:HGNC:7879]
ENSG00000080802	CNOT4	0.443629	0.0658256	0.542533	1.18161	603.643	0.241154	1.83961	CCR4-NOT transcription complex subunit 4 [Source:HGNC Symbol;Acc:HGNC:7880]
[truncated: 17,304 more rows]

## Sheet: COS7_Deseq2
ID	gene	log2FoldChange	pvalue	padj	-LOG10(P)	baseMean	lfcSE	stat	description
ENSG00000204310	AGPAT1	-0.772699	5.20406e-08	2.01279e-07	7.28366	596.275	0.141931	-5.44419	1-acylglycerol-3-phosphate O-acyltransferase 1 [Source:HGNC Symbol;Acc:HGNC:324]
ENSG00000169692	AGPAT2	-0.236451	0.126645	0.169293	0.897412	1287.67	0.154799	-1.52747	1-acylglycerol-3-phosphate O-acyltransferase 2 [Source:HGNC Symbol;Acc:HGNC:325]
ENSG00000160216	AGPAT3	-0.619895	5.23809e-05	0.000136241	4.28083	382.79	0.153259	-4.04474	1-acylglycerol-3-phosphate O-acyltransferase 3 [Source:HGNC Symbol;Acc:HGNC:326]
ENSG00000026652	AGPAT4	-1.1667	2.17473e-05	5.96019e-05	4.66259	62.372	0.274766	-4.24615	1-acylglycerol-3-phosphate O-acyltransferase 4 [Source:HGNC Symbol;Acc:HGNC:20885]
ENSG00000155189	AGPAT5	0.0851342	0.483478	0.549104	0.315623	3772.08	0.121495	0.70072	1-acylglycerol-3-phosphate O-acyltransferase 5 [Source:HGNC Symbol;Acc:HGNC:20886]
ENSG00000110455	ACCS	-1.79347	1.26549e-12	8.13805e-12	11.8977	81.738	0.252671	-7.09803	1-aminocyclopropane-1-carboxylate synthase homolog (inactive) [Source:HGNC Symbol;Acc:HGNC:23989]
ENSG00000114480	GBE1	0.0832484	0.625449	0.682064	0.203808	1949.15	0.170541	0.488142	1,4-alpha-glucan branching enzyme 1 [Source:HGNC Symbol;Acc:HGNC:4180]
ENSG00000164120	HPGD	-4.3546	8.91184e-94	5.43663e-91	93.05	558.741	0.211976	-20.5429	15-hydroxyprostaglandin dehydrogenase [Source:HGNC Symbol;Acc:HGNC:5154]
ENSG00000181915	ADO	0.843962	3.82606e-05	0.000101221	4.41725	132.056	0.204957	4.11774	2-aminoethanethiol dioxygenase [Source:HGNC Symbol;Acc:HGNC:23506]
ENSG00000131373	HACL1	-0.117308	0.509687	0.574205	0.292696	412.511	0.177921	-0.659325	2-hydroxyacyl-CoA lyase 1 [Source:HGNC Symbol;Acc:HGNC:17856]
ENSG00000087263	OGFOD1	0.433442	0.00170468	0.00339042	2.76836	1148.42	0.138154	3.13737	2-oxoglutarate and iron dependent oxygenase domain containing 1 [Source:HGNC Symbol;Acc:HGNC:25585]
ENSG00000111325	OGFOD2	-0.529533	0.0355741	0.0541316	1.44887	69.2499	0.251947	-2.10176	2-oxoglutarate and iron dependent oxygenase domain containing 2 [Source:HGNC Symbol;Acc:HGNC:25823]
ENSG00000181396	OGFOD3	-1.08913	1.20081e-08	4.99725e-08	7.92052	205.835	0.191089	-5.69961	2-oxoglutarate and iron dependent oxygenase domain containing 3 [Source:HGNC Symbol;Acc:HGNC:26174]
ENSG00000155893	PXYLP1	-1.286	2.18072e-14	1.65821e-13	13.6614	1048.82	0.168336	-7.6395	2-phosphoxylose phosphatase 1 [Source:HGNC Symbol;Acc:HGNC:26303]
ENSG00000104325	DECR1	-1.21309	1.16414e-14	9.11019e-14	13.934	519.515	0.157138	-7.71991	2,4-dienoyl-CoA reductase 1 [Source:HGNC Symbol;Acc:HGNC:2753]
ENSG00000242612	DECR2	-1.22654	1.33829e-08	5.53503e-08	7.87345	131.863	0.215898	-5.6811	2,4-dienoyl-CoA reductase 2 [Source:HGNC Symbol;Acc:HGNC:2754]
ENSG00000089127	OAS1	-1.31317	1.4964e-06	4.81266e-06	5.82495	91.8039	0.27291	-4.81172	2'-5'-oligoadenylate synthetase 1 [Source:HGNC Symbol;Acc:HGNC:8086]
ENSG00000111335	OAS2	-1.11531	0.000442698	0.000974328	3.35389	48.1092	0.317459	-3.51323	2'-5'-oligoadenylate synthetase 2 [Source:HGNC Symbol;Acc:HGNC:8087]
ENSG00000111331	OAS3	0.785987	7.67918e-10	3.67686e-09	9.11469	904.019	0.127773	6.15142	2'-5'-oligoadenylate synthetase 3 [Source:HGNC Symbol;Acc:HGNC:8088]
ENSG00000173786	CNP	-0.0966007	0.47522	0.541098	0.323106	1157.91	0.135293	-0.714012	2',3'-cyclic nucleotide 3' phosphodiesterase [Source:HGNC Symbol;Acc:HGNC:2158]
ENSG00000116133	DHCR24	-3.29438	9.29e-15	7.32987e-14	14.032	1371.47	0.425157	-7.74862	24-dehydrocholesterol reductase [Source:HGNC Symbol;Acc:HGNC:2859]
ENSG00000117305	HMGCL	-1.33774	7.33042e-22	1.07875e-20	21.1349	561.314	0.139218	-9.60893	3-hydroxy-3-methylglutaryl-CoA lyase [Source:HGNC Symbol;Acc:HGNC:5005]
ENSG00000113161	HMGCR	-1.10652	5.58669e-14	4.0639e-13	13.2528	3272.1	0.147194	-7.51742	3-hydroxy-3-methylglutaryl-CoA reductase [Source:HGNC Symbol;Acc:HGNC:5006]
ENSG00000112972	HMGCS1	-1.51634	4.66055e-16	4.19512e-15	15.3316	5506.05	0.186741	-8.12003	3-hydroxy-3-methylglutaryl-CoA synthase 1 [Source:HGNC Symbol;Acc:HGNC:5007]
ENSG00000165996	HACD1	-0.0226226	0.902847	0.924194	0.044386	166.318	0.185331	-0.122066	3-hydroxyacyl-CoA dehydratase 1 [Source:HGNC Symbol;Acc:HGNC:9639]
ENSG00000206527	HACD2	-0.0141167	0.912244	0.932178	0.0398891	1439.95	0.128091	-0.110209	3-hydroxyacyl-CoA dehydratase 2 [Source:HGNC Symbol;Acc:HGNC:9640]
ENSG00000074696	HACD3	-0.233692	0.0411759	0.061773	1.38536	2837.9	0.114456	-2.04175	3-hydroxyacyl-CoA dehydratase 3 [Source:HGNC Symbol;Acc:HGNC:24175]
ENSG00000188921	HACD4	-3.36816	2.71523e-68	6.74836e-66	67.5662	280.853	0.192868	-17.4635	3-hydroxyacyl-CoA dehydratase 4 [Source:HGNC Symbol;Acc:HGNC:20920]
ENSG00000161267	BDH1	0.190256	0.388047	0.454766	0.411115	511.664	0.220417	0.863164	3-hydroxybutyrate dehydrogenase 1 [Source:HGNC Symbol;Acc:HGNC:1027]
ENSG00000164039	BDH2	-0.905404	1.80848e-09	8.29516e-09	8.74269	654.339	0.150546	-6.01414	3-hydroxybutyrate dehydrogenase 2 [Source:HGNC Symbol;Acc:HGNC:32389]
ENSG00000106049	HIBADH	-0.907554	7.87903e-12	4.67276e-11	11.1035	2351.96	0.132669	-6.84073	3-hydroxyisobutyrate dehydrogenase [Source:HGNC Symbol;Acc:HGNC:4907]
ENSG00000198130	HIBCH	-0.154489	0.29391	0.357007	0.531785	513.481	0.147191	-1.04958	3-hydroxyisobutyryl-CoA hydrolase [Source:HGNC Symbol;Acc:HGNC:4908]
ENSG00000119537	KDSR	0.579995	1.2716e-06	4.14026e-06	5.89565	1485.56	0.119731	4.84414	3-ketodihydrosphingosine reductase [Source:HGNC Symbol;Acc:HGNC:4021]
ENSG00000083720	OXCT1	0.914439	8.21871e-06	2.3901e-05	5.0852	319.887	0.205058	4.45941	3-oxoacid CoA-transferase 1 [Source:HGNC Symbol;Acc:HGNC:8527]
ENSG00000151093	OXSM	-0.0333366	0.833191	0.865433	0.0792555	448.002	0.158285	-0.210611	3-oxoacyl-ACP synthase, mitochondrial [Source:HGNC Symbol;Acc:HGNC:26063]
ENSG00000138801	PAPSS1	-0.384621	0.000554714	0.00120349	3.25593	2417.08	0.111392	-3.45284	3'-phosphoadenosine 5'-phosphosulfate synthase 1 [Source:HGNC Symbol;Acc:HGNC:8603]
ENSG00000198682	PAPSS2	1.60555	7.4054e-24	1.28574e-22	23.1305	444.991	0.15942	10.0712	3'-phosphoadenosine 5'-phosphosulfate synthase 2 [Source:HGNC Symbol;Acc:HGNC:8604]
ENSG00000162813	BPNT1	-0.236389	0.0885778	0.123205	1.05268	1037.65	0.138812	-1.70295	3'(2'), 5'-bisphosphate nucleotidase 1 [Source:HGNC Symbol;Acc:HGNC:1096]
ENSG00000104331	BPNT2	0.00609296	0.966313	0.974408	0.0148822	1286.31	0.14427	0.042233	3'(2'), 5'-bisphosphate nucleotidase 2 [Source:HGNC Symbol;Acc:HGNC:26019]
ENSG00000183044	ABAT	-2.37827	1.82728e-51	1.76431e-49	50.7382	664.191	0.157584	-15.092	4-aminobutyrate aminotransferase [Source:HGNC Symbol;Acc:HGNC:23]
ENSG00000241935	HOGA1	-1.29722	5.81948e-07	1.9748e-06	6.23512	80.1782	0.259594	-4.99711	4-hydroxy-2-oxoglutarate aldolase 1 [Source:HGNC Symbol;Acc:HGNC:25155]
ENSG00000158104	HPD	-0.239943	0.802874	0.839445	0.0953526	3.9335	0.961198	-0.249629	4-hydroxyphenylpyruvate dioxygenase [Source:HGNC Symbol;Acc:HGNC:5147]
ENSG00000186603	HPDL	-1.66319	0.0138302	0.0229551	1.85917	9.39413	0.675643	-2.46164	4-hydroxyphenylpyruvate dioxygenase like [Source:HGNC Symbol;Acc:HGNC:28242]
ENSG00000138363	ATIC	0.947687	1.71437e-06	5.47955e-06	5.76589	171.46	0.198076	4.78447	5-aminoimidazole-4-carboxamide ribonucleotide formyltransferase/IMP cyclohydrolase [Source:HGNC Symbol;Acc:HGNC:794]
ENSG00000163512	AZI2	-0.0540348	0.635288	0.691277	0.197029	1971.41	0.113926	-0.474297	5-azacytidine induced 2 [Source:HGNC Symbol;Acc:HGNC:24002]
ENSG00000183624	HMCES	-0.0406885	0.801739	0.838475	0.0959668	1050.11	0.162043	-0.251097	5-hydroxymethylcytosine binding, ES cell specific [Source:HGNC Symbol;Acc:HGNC:24446]
ENSG00000179546	HTR1D	1.18249	8.76355e-08	3.29087e-07	7.05732	105.455	0.220998	5.35066	5-hydroxytryptamine receptor 1D [Source:HGNC Symbol;Acc:HGNC:5289]
ENSG00000102468	HTR2A	2.68431	4.20036e-17	4.16652e-16	16.3767	80.8975	0.319288	8.40717	5-hydroxytryptamine receptor 2A [Source:HGNC Symbol;Acc:HGNC:5293]
ENSG00000157219	HTR5A	-0.942502	0.26598	0.326688	0.575151	5.76812	0.847294	-1.11237	5-hydroxytryptamine receptor 5A [Source:HGNC Symbol;Acc:HGNC:5300]
ENSG00000158748	HTR6	-3.23803	4.60495e-05	0.000120521	4.33678	11.1132	0.794643	-4.07482	5-hydroxytryptamine receptor 6 [Source:HGNC Symbol;Acc:HGNC:5301]
ENSG00000148680	HTR7	1.89774	0.000846825	0.0017786	3.07221	14.3508	0.568694	3.33702	5-hydroxytryptamine receptor 7 [Source:HGNC Symbol;Acc:HGNC:5302]
ENSG00000116984	MTR	0.481389	0.00118225	0.00242456	2.92729	944.817	0.148434	3.24313	5-methyltetrahydrofolate-homocysteine methyltransferase [Source:HGNC Symbol;Acc:HGNC:7468]
ENSG00000124275	MTRR	0.898393	2.04154e-10	1.04618e-09	9.69004	1894.55	0.141297	6.35818	5-methyltetrahydrofolate-homocysteine methyltransferase reductase [Source:HGNC Symbol;Acc:HGNC:7473]
ENSG00000178814	OPLAH	-1.3668	4.69484e-16	4.22315e-15	15.3284	312.254	0.168343	-8.11914	5-oxoprolinase, ATP-hydrolysing [Source:HGNC Symbol;Acc:HGNC:8149]
ENSG00000175309	PHYKPL	0.499165	0.00350892	0.00658462	2.45483	224.474	0.170992	2.91923	5-phosphohydroxy-L-lysine phospho-lyase [Source:HGNC Symbol;Acc:HGNC:28249]
ENSG00000114127	XRN1	-0.246537	0.109833	0.149091	0.959269	1231.65	0.154187	-1.59895	5'-3' exoribonuclease 1 [Source:HGNC Symbol;Acc:HGNC:30654]
ENSG00000088930	XRN2	0.20185	0.0572408	0.0833311	1.24229	5779.11	0.106155	1.90147	5'-3' exoribonuclease 2 [Source:HGNC Symbol;Acc:HGNC:12836]
ENSG00000023330	ALAS1	0.425145	0.00105151	0.00217647	2.97819	1082.57	0.129761	3.27637	5'-aminolevulinate synthase 1 [Source:HGNC Symbol;Acc:HGNC:396]
ENSG00000178425	NT5DC1	-0.715004	6.82534e-06	2.00444e-05	5.16588	267.289	0.158923	-4.49906	5'-nucleotidase domain containing 1 [Source:HGNC Symbol;Acc:HGNC:21556]
ENSG00000168268	NT5DC2	-0.196239	0.81634	0.850959	0.088129	5.5059	0.844929	-0.232255	5'-nucleotidase domain containing 2 [Source:HGNC Symbol;Acc:HGNC:25717]
ENSG00000111696	NT5DC3	0.661916	0.00147653	0.00297457	2.83076	166.484	0.208198	3.17926	5'-nucleotidase domain containing 3 [Source:HGNC Symbol;Acc:HGNC:30826]
ENSG00000135318	NT5E	-1.81209	0.000201595	0.000472513	3.69552	20.1127	0.487512	-3.71701	5'-nucleotidase ecto [Source:HGNC Symbol;Acc:HGNC:8021]
ENSG00000116981	NT5C1A	-5.93883	1.71483e-05	4.76101e-05	4.76578	6.05297	1.38141	-4.29911	5'-nucleotidase, cytosolic IA [Source:HGNC Symbol;Acc:HGNC:17819]
ENSG00000076685	NT5C2	-0.893901	1.14357e-07	4.24894e-07	6.94174	2156.39	0.168588	-5.30229	5'-nucleotidase, cytosolic II [Source:HGNC Symbol;Acc:HGNC:8022]
ENSG00000122643	NT5C3A	0.486017	0.000178464	0.00042161	3.74845	1996.14	0.129684	3.7477	5'-nucleotidase, cytosolic IIIA [Source:HGNC Symbol;Acc:HGNC:17820]
ENSG00000141698	NT5C3B	-0.423506	0.00068502	0.0014614	3.1643	951.239	0.124725	-3.39551	5'-nucleotidase, cytosolic IIIB [Source:HGNC Symbol;Acc:HGNC:28300]
ENSG00000125458	NT5C	1.02521	7.2285e-10	3.47926e-09	9.14095	341.786	0.166403	6.161	5', 3'-nucleotidase, cytosolic [Source:HGNC Symbol;Acc:HGNC:17144]
ENSG00000205309	NT5M	-2.6596	4.70206e-07	1.61439e-06	6.32771	20.4446	0.527899	-5.03809	5',3'-nucleotidase, mitochondrial [Source:HGNC Symbol;Acc:HGNC:15769]
ENSG00000158571	PFKFB1	-1.31783	7.16958e-05	0.000182403	4.14451	41.467	0.331899	-3.97059	6-phosphofructo-2-kinase/fructose-2,6-biphosphatase 1 [Source:HGNC Symbol;Acc:HGNC:8872]
ENSG00000123836	PFKFB2	-0.285667	0.190363	0.243459	0.720418	156.012	0.218148	-1.30951	6-phosphofructo-2-kinase/fructose-2,6-biphosphatase 2 [Source:HGNC Symbol;Acc:HGNC:8873]
ENSG00000170525	PFKFB3	-0.00434783	0.977139	0.98263	0.0100436	1367.2	0.151726	-0.0286558	6-phosphofructo-2-kinase/fructose-2,6-biphosphatase 3 [Source:HGNC Symbol;Acc:HGNC:8874]
ENSG00000114268	PFKFB4	-2.0958	1.86249e-05	5.14754e-05	4.72991	518.638	0.489584	-4.28077	6-phosphofructo-2-kinase/fructose-2,6-biphosphatase 4 [Source:HGNC Symbol;Acc:HGNC:8875]
ENSG00000130313	PGLS	0.818505	7.3103e-07	2.45463e-06	6.13606	607.279	0.165257	4.95293	6-phosphogluconolactonase [Source:HGNC Symbol;Acc:HGNC:8903]
ENSG00000150787	PTS	0.218139	0.284544	0.346565	0.545851	162.696	0.203836	1.07017	6-pyruvoyltetrahydropterin synthase [Source:HGNC Symbol;Acc:HGNC:9689]
ENSG00000172893	DHCR7	-1.46556	4.27223e-18	4.62773e-17	17.3693	2235.41	0.169013	-8.6713	7-dehydrocholesterol reductase [Source:HGNC Symbol;Acc:HGNC:2860]
ENSG00000202198	7SK	0.667553	0.278703	0.340013	0.554858	945.59	0.616258	1.08324	7SK RNA [Source:RFAM;Acc:RF00100]
ENSG00000114026	OGG1	-0.360566	0.307127	0.370912	0.512683	33.1011	0.353057	-1.02127	8-oxoguanine DNA glycosylase [Source:HGNC Symbol;Acc:HGNC:8125]
ENSG00000121057	AKAP1	1.09552	1.62999e-11	9.38485e-11	10.7878	1511.44	0.162641	6.73583	A-kinase anchoring protein 1 [Source:HGNC Symbol;Acc:HGNC:367]
ENSG00000108599	AKAP10	0.129557	0.371033	0.437156	0.430587	669.381	0.144831	0.894539	A-kinase anchoring protein 10 [Source:HGNC Symbol;Acc:HGNC:368]
ENSG00000023516	AKAP11	0.159483	0.303732	0.367407	0.51751	1523.96	0.155069	1.02846	A-kinase anchoring protein 11 [Source:HGNC Symbol;Acc:HGNC:369]
ENSG00000131016	AKAP12	0.00736933	0.966854	0.974844	0.014639	8643.2	0.177343	0.041554	A-kinase anchoring protein 12 [Source:HGNC Symbol;Acc:HGNC:370]
ENSG00000170776	AKAP13	-0.553991	0.000165927	0.000394771	3.78008	1133.08	0.147106	-3.76594	A-kinase anchoring protein 13 [Source:HGNC Symbol;Acc:HGNC:371]
ENSG00000186471	AKAP14	0.389786	0.552626	0.614329	0.257569	9.41245	0.656393	0.59383	A-kinase anchoring protein 14 [Source:HGNC Symbol;Acc:HGNC:24061]
ENSG00000197976	AKAP17A	0.912488	5.32744e-07	1.81748e-06	6.27348	204.559	0.181983	5.01413	A-kinase anchoring protein 17A [Source:HGNC Symbol;Acc:HGNC:18783]
ENSG00000111254	AKAP3	-1.39126	9.65296e-07	3.19803e-06	6.01534	66.9656	0.284012	-4.89858	A-kinase anchoring protein 3 [Source:HGNC Symbol;Acc:HGNC:373]
ENSG00000179841	AKAP5	0.274052	0.199786	0.254106	0.699435	111.971	0.213742	1.28216	A-kinase anchoring protein 5 [Source:HGNC Symbol;Acc:HGNC:375]
ENSG00000151320	AKAP6	-1.29872	1.48932e-07	5.46273e-07	6.82701	102.184	0.247193	-5.25388	A-kinase anchoring protein 6 [Source:HGNC Symbol;Acc:HGNC:376]
ENSG00000118507	AKAP7	-0.24112	0.172194	0.222942	0.763982	282.421	0.176621	-1.36519	A-kinase anchoring protein 7 [Source:HGNC Symbol;Acc:HGNC:377]
ENSG00000105127	AKAP8	0.957336	1.38339e-11	8.01663e-11	10.8591	750.726	0.141625	6.75964	A-kinase anchoring protein 8 [Source:HGNC Symbol;Acc:HGNC:378]
ENSG00000011243	AKAP8L	0.657056	4.17159e-07	1.44147e-06	6.3797	1513.87	0.129828	5.06096	A-kinase anchoring protein 8 like [Source:HGNC Symbol;Acc:HGNC:29857]
ENSG00000127914	AKAP9	0.211193	0.095546	0.131628	1.01979	2421.47	0.126702	1.66684	A-kinase anchoring protein 9 [Source:HGNC Symbol;Acc:HGNC:379]
ENSG00000166452	AKIP1	-0.275646	0.0586064	0.0850607	1.23206	363.225	0.145757	-1.89113	A-kinase interacting protein 1 [Source:HGNC Symbol;Acc:HGNC:1170]
ENSG00000078061	ARAF	0.342435	0.0144206	0.0238406	1.84102	793.828	0.139963	2.44661	A-Raf proto-oncogene, serine/threonine kinase [Source:HGNC Symbol;Acc:HGNC:646]
ENSG00000131043	AAR2	0.267889	0.0905285	0.125567	1.04321	765.227	0.158269	1.69262	AAR2 splicing factor [Source:HGNC Symbol;Acc:HGNC:15886]
ENSG00000063761	ADCK1	0.395566	0.0146979	0.0242603	1.83274	288.392	0.162135	2.43974	aarF domain containing kinase 1 [Source:HGNC Symbol;Acc:HGNC:19038]
ENSG00000133597	ADCK2	-0.334228	0.0496827	0.0732899	1.30379	430.988	0.170291	-1.96269	aarF domain containing kinase 2 [Source:HGNC Symbol;Acc:HGNC:19039]
ENSG00000173137	ADCK5	-0.0305727	0.860685	0.888284	0.0651559	223.683	0.174201	-0.175503	aarF domain containing kinase 5 [Source:HGNC Symbol;Acc:HGNC:21738]
ENSG00000135541	AHI1	0.790056	1.62136e-08	6.63826e-08	7.79012	898.12	0.139877	5.6482	Abelson helper integration site 1 [Source:HGNC Symbol;Acc:HGNC:21575]
ENSG00000114786	ABHD14A-ACY1	-0.231361	0.180159	0.231957	0.744345	244.772	0.172623	-1.34027	ABHD14A-ACY1 readthrough [Source:HGNC Symbol;Acc:HGNC:38856]
ENSG00000144827	ABHD10	-0.744024	2.86166e-06	8.8596e-06	5.54338	280.155	0.158962	-4.68051	abhydrolase domain containing 10, depalmitoylase [Source:HGNC Symbol;Acc:HGNC:25656]
ENSG00000106077	ABHD11	-0.200383	0.161771	0.210911	0.791101	471.341	0.143218	-1.39914	abhydrolase domain containing 11 [Source:HGNC Symbol;Acc:HGNC:16407]
ENSG00000131969	ABHD12B	-1.95098	0.083254	0.116573	1.07959	3.93737	1.12636	-1.73211	abhydrolase domain containing 12B [Source:HGNC Symbol;Acc:HGNC:19837]
ENSG00000139826	ABHD13	0.451561	0.0032187	0.00608253	2.49232	406.669	0.153277	2.94604	abhydrolase domain containing 13 [Source:HGNC Symbol;Acc:HGNC:20293]
ENSG00000248487	ABHD14A	-0.611627	0.0609439	0.0882053	1.21507	45.9096	0.326392	-1.8739	abhydrolase domain containing 14A [Source:HGNC Symbol;Acc:HGNC:24538]
ENSG00000114779	ABHD14B	-1.16629	1.44376e-05	4.04438e-05	4.84051	66.7018	0.268911	-4.3371	abhydrolase domain containing 14B [Source:HGNC Symbol;Acc:HGNC:28235]
ENSG00000168792	ABHD15	0.542925	0.00428807	0.00788467	2.36774	147.035	0.19009	2.85615	abhydrolase domain containing 15 [Source:HGNC Symbol;Acc:HGNC:26971]
ENSG00000204427	ABHD16A	-0.277016	0.0371756	0.0563322	1.42974	492.032	0.132936	-2.08383	abhydrolase domain containing 16A, phospholipase [Source:HGNC Symbol;Acc:HGNC:13921]
ENSG00000129968	ABHD17A	-0.493219	0.00157048	0.00314682	2.80397	725.533	0.156016	-3.16133	abhydrolase domain containing 17A, depalmitoylase [Source:HGNC Symbol;Acc:HGNC:28756]
ENSG00000107362	ABHD17B	-0.0160417	0.903208	0.924493	0.0442122	714.54	0.131911	-0.12161	abhydrolase domain containing 17B, depalmitoylase [Source:HGNC Symbol;Acc:HGNC:24278]
ENSG00000136379	ABHD17C	0.411216	0.00194245	0.00382646	2.71165	1922.25	0.132698	3.09889	abhydrolase domain containing 17C, depalmitoylase [Source:HGNC Symbol;Acc:HGNC:26925]
ENSG00000164074	ABHD18	-1.06732	9.13878e-05	0.00022785	4.03911	96.028	0.272805	-3.91239	abhydrolase domain containing 18 [Source:HGNC Symbol;Acc:HGNC:26111]
ENSG00000140526	ABHD2	0.450449	0.00531913	0.0096042	2.27416	274.448	0.161623	2.78704	abhydrolase domain containing 2, acylglycerol lipase [Source:HGNC Symbol;Acc:HGNC:18717]
ENSG00000158201	ABHD3	-1.00307	1.04921e-11	6.14376e-11	10.9791	536.302	0.147519	-6.79958	abhydrolase domain containing 3, phospholipase [Source:HGNC Symbol;Acc:HGNC:18718]
ENSG00000100439	ABHD4	-1.28385	7.08617e-21	9.66499e-20	20.1496	562.545	0.136981	-9.37246	abhydrolase domain containing 4, N-acyl phospholipase B [Source:HGNC Symbol;Acc:HGNC:20154]
ENSG00000011198	ABHD5	0.00762654	0.969511	0.976642	0.0134475	191.385	0.199532	0.0382221	abhydrolase domain containing 5, lysophosphatidic acid acyltransferase [Source:HGNC Symbol;Acc:HGNC:21396]
ENSG00000163686	ABHD6	-0.405956	0.0733698	0.104112	1.13448	104.912	0.226725	-1.79052	abhydrolase domain containing 6, acylglycerol lipase [Source:HGNC Symbol;Acc:HGNC:21398]
ENSG00000127220	ABHD8	-1.07367	1.10514e-07	4.11431e-07	6.95658	264.254	0.202254	-5.30853	abhydrolase domain containing 8 [Source:HGNC Symbol;Acc:HGNC:23759]
ENSG00000108798	ABI3	-1.26378	0.08842	0.123024	1.05345	8.35544	0.741749	-1.70379	ABI family member 3 [Source:HGNC Symbol;Acc:HGNC:29859]
ENSG00000154175	ABI3BP	-1.11642	1.50363e-07	5.50921e-07	6.82286	132.455	0.212566	-5.25211	ABI family member 3 binding protein [Source:HGNC Symbol;Acc:HGNC:17265]
ENSG00000136754	ABI1	0.226273	0.0548622	0.0801813	1.26073	1318.69	0.117853	1.91997	abl interactor 1 [Source:HGNC Symbol;Acc:HGNC:11320]
ENSG00000138443	ABI2	-0.607213	7.9781e-06	2.32416e-05	5.0981	849.374	0.13597	-4.46577	abl interactor 2 [Source:HGNC Symbol;Acc:HGNC:24011]
ENSG00000097007	ABL1	0.380065	0.00141805	0.00286491	2.84831	3334.52	0.119107	3.19095	ABL proto-oncogene 1, non-receptor tyrosine kinase [Source:HGNC Symbol;Acc:HGNC:76]
ENSG00000143322	ABL2	0.866913	1.95709e-05	5.39125e-05	4.70839	607.656	0.203037	4.26973	ABL proto-oncogene 2, non-receptor tyrosine kinase [Source:HGNC Symbol;Acc:HGNC:77]
ENSG00000175164	ABO	-0.42208	0.244187	0.303672	0.612278	34.1006	0.362429	-1.16459	ABO, alpha 1-3-N-acetylgalactosaminyltransferase and alpha 1-3-galactosyltransferase [Source:HGNC Symbol;Acc:HGNC:79]
ENSG00000159842	ABR	-0.850687	3.27024e-12	2.01422e-11	11.4854	2408.22	0.122127	-6.96559	ABR activator of RhoGEF and GTPase [Source:HGNC Symbol;Acc:HGNC:81]
ENSG00000146386	ABRACL	-0.0306082	0.878343	0.903452	0.0563357	302.887	0.199962	-0.15307	ABRA C-terminal like [Source:HGNC Symbol;Acc:HGNC:21230]
ENSG00000163322	ABRAXAS1	0.0829745	0.611806	0.669797	0.213386	446.223	0.163497	0.507497	abraxas 1, BRCA1 A complex subunit [Source:HGNC Symbol;Acc:HGNC:25829]
ENSG00000165660	ABRAXAS2	0.683811	1.25352e-08	5.20691e-08	7.90187	934.147	0.120129	5.69228	abraxas 2, BRISC complex subunit [Source:HGNC Symbol;Acc:HGNC:28975]
ENSG00000102977	ACD	-0.0183237	0.903657	0.924882	0.0439966	288.393	0.151382	-0.121043	ACD shelterin complex subunit and telomerase recruitment factor [Source:HGNC Symbol;Acc:HGNC:25070]
ENSG00000081760	AACS	-0.682188	2.25921e-06	7.1159e-06	5.64604	2195.5	0.144264	-4.72874	acetoacetyl-CoA synthetase [Source:HGNC Symbol;Acc:HGNC:21298]
ENSG00000075239	ACAT1	-0.681828	1.18924e-06	3.88907e-06	5.92473	1190.65	0.140368	-4.85742	acetyl-CoA acetyltransferase 1 [Source:HGNC Symbol;Acc:HGNC:93]
ENSG00000120437	ACAT2	0.298749	0.750575	0.794562	0.124606	4.30818	0.939812	0.317882	acetyl-CoA acetyltransferase 2 [Source:HGNC Symbol;Acc:HGNC:94]
ENSG00000060971	ACAA1	0.713823	6.33904e-08	2.42245e-07	7.19798	668.368	0.13197	5.40896	acetyl-CoA acyltransferase 1 [Source:HGNC Symbol;Acc:HGNC:82]
ENSG00000167315	ACAA2	0.0109068	0.932299	0.946805	0.0304449	1181.76	0.128387	0.084953	acetyl-CoA acyltransferase 2 [Source:HGNC Symbol;Acc:HGNC:83]
ENSG00000278540	ACACA	-0.575373	2.89077e-05	7.77046e-05	4.53899	2897.33	0.137586	-4.1819	acetyl-CoA carboxylase alpha [Source:HGNC Symbol;Acc:HGNC:84]
ENSG00000076555	ACACB	-1.27358	5.86986e-10	2.8502e-09	9.23137	179.416	0.205618	-6.19389	acetyl-CoA carboxylase beta [Source:HGNC Symbol;Acc:HGNC:85]
ENSG00000087085	ACHE	-0.0489507	0.933631	0.947826	0.0298247	11.3127	0.587804	-0.0832772	acetylcholinesterase (Cartwright blood group) [Source:HGNC Symbol;Acc:HGNC:108]
ENSG00000169093	ASMTL	-0.792665	0.000182555	0.000430517	3.73861	138.079	0.211829	-3.74201	acetylserotonin O-methyltransferase like [Source:HGNC Symbol;Acc:HGNC:751]
ENSG00000143727	ACP1	0.217297	0.0713576	0.101569	1.14656	2247.86	0.120507	1.80319	acid phosphatase 1 [Source:HGNC Symbol;Acc:HGNC:122]
ENSG00000134575	ACP2	-0.389368	0.036267	0.0550796	1.44049	401.591	0.185952	-2.09392	acid phosphatase 2, lysosomal [Source:HGNC Symbol;Acc:HGNC:123]
ENSG00000014257	ACP3	-3.3112	0.00239216	0.00464686	2.62121	6.05791	1.09041	-3.03666	acid phosphatase 3 [Source:HGNC Symbol;Acc:HGNC:125]
ENSG00000102575	ACP5	-5.87375	7.20901e-06	2.11019e-05	5.14212	11.365	1.30894	-4.48742	acid phosphatase 5, tartrate resistant [Source:HGNC Symbol;Acc:HGNC:124]
ENSG00000162836	ACP6	0.645164	3.6592e-06	1.11512e-05	5.43661	447.81	0.139349	4.62986	acid phosphatase 6, lysophosphatidic [Source:HGNC Symbol;Acc:HGNC:29609]
ENSG00000183760	ACP7	-2.48359	0.0175408	0.0284828	1.75595	4.73831	1.04565	-2.37517	acid phosphatase 7, tartrate resistant (putative) [Source:HGNC Symbol;Acc:HGNC:33781]
ENSG00000110881	ASIC1	-2.77785	7.91504e-65	1.63427e-62	64.1015	516.068	0.163382	-17.0022	acid sensing ion channel subunit 1 [Source:HGNC Symbol;Acc:HGNC:100]
ENSG00000108684	ASIC2	0.976817	0.0236255	0.0373754	1.62662	22.2537	0.431615	2.26316	acid sensing ion channel subunit 2 [Source:HGNC Symbol;Acc:HGNC:99]
ENSG00000213199	ASIC3	0.441203	0.471089	0.537215	0.326897	10.2618	0.612179	0.720709	acid sensing ion channel subunit 3 [Source:HGNC Symbol;Acc:HGNC:101]
ENSG00000140350	ANP32A	0.18259	0.111941	0.151601	0.95101	5644.31	0.114871	1.58953	acidic nuclear phosphoprotein 32 family member A [Source:HGNC Symbol;Acc:HGNC:13233]
ENSG00000136938	ANP32B	0.898895	5.62736e-12	3.40049e-11	11.2497	4415.62	0.130487	6.88878	acidic nuclear phosphoprotein 32 family member B [Source:HGNC Symbol;Acc:HGNC:16677]
ENSG00000139223	ANP32D	0.30967	0.618844	0.676234	0.208419	10.7279	0.622466	0.497489	acidic nuclear phosphoprotein 32 family member D [Source:HGNC Symbol;Acc:HGNC:16676]
ENSG00000143401	ANP32E	0.170883	0.12905	0.172165	0.889242	10726.3	0.112581	1.51786	acidic nuclear phosphoprotein 32 family member E [Source:HGNC Symbol;Acc:HGNC:16673]
ENSG00000146476	ARMT1	-0.314712	0.00726565	0.012745	2.13873	1485.54	0.117237	-2.68442	acidic residue methyltransferase 1 [Source:HGNC Symbol;Acc:HGNC:17872]
ENSG00000182551	ADI1	0.291378	0.0873559	0.121685	1.05871	369.643	0.170445	1.70951	acireductone dioxygenase 1 [Source:HGNC Symbol;Acc:HGNC:30576]
ENSG00000122729	ACO1	-0.621522	6.18595e-08	2.36731e-07	7.20859	1246.86	0.114813	-5.41334	aconitase 1 [Source:HGNC Symbol;Acc:HGNC:117]
ENSG00000100412	ACO2	-0.217019	0.0827574	0.11595	1.08219	2484.37	0.12509	-1.73491	aconitase 2 [Source:HGNC Symbol;Acc:HGNC:118]
ENSG00000100312	ACR	-4.06296	0.00651383	0.0115409	2.18616	3.33871	1.49334	-2.72073	acrosin [Source:HGNC Symbol;Acc:HGNC:126]
ENSG00000143632	ACTA1	0.198958	0.394987	0.461722	0.403417	121.603	0.233901	0.850607	actin alpha 1, skeletal muscle [Source:HGNC Symbol;Acc:HGNC:129]
ENSG00000159251	ACTC1	-1.96142	2.64144e-14	1.99723e-13	13.5782	89.5734	0.257581	-7.61478	actin alpha cardiac muscle 1 [Source:HGNC Symbol;Acc:HGNC:143]
ENSG00000075624	ACTB	0.27541	0.0274587	0.0427274	1.56132	2166.02	0.124906	2.20493	actin beta [Source:HGNC Symbol;Acc:HGNC:132]
ENSG00000099204	ABLIM1	-1.08873	0.000196369	0.000460908	3.70693	88.7015	0.292384	-3.72364	actin binding LIM protein 1 [Source:HGNC Symbol;Acc:HGNC:78]
ENSG00000163995	ABLIM2	-2.64672	1.98365e-08	8.03822e-08	7.70253	28.4555	0.471498	-5.61342	actin binding LIM protein family member 2 [Source:HGNC Symbol;Acc:HGNC:19195]
ENSG00000173210	ABLIM3	-0.773703	3.99204e-08	1.56613e-07	7.39881	510.726	0.140899	-5.4912	actin binding LIM protein family member 3 [Source:HGNC Symbol;Acc:HGNC:29132]
ENSG00000119328	ABITRAM	0.563044	0.000214461	0.000500309	3.66865	566.887	0.152119	3.70134	actin binding transcription modulator [Source:HGNC Symbol;Acc:HGNC:1364]
ENSG00000196526	AFAP1	-0.318914	0.0102345	0.0174754	1.98993	1205.96	0.124197	-2.5678	actin filament associated protein 1 [Source:HGNC Symbol;Acc:HGNC:24017]
ENSG00000157510	AFAP1L1	0.374741	0.00230587	0.00449419	2.63717	798.844	0.122958	3.04772	actin filament associated protein 1 like 1 [Source:HGNC Symbol;Acc:HGNC:26714]
ENSG00000169129	AFAP1L2	-2.29742	6.5927e-52	6.50593e-50	51.1809	556.126	0.151553	-15.1591	actin filament associated protein 1 like 2 [Source:HGNC Symbol;Acc:HGNC:25901]
ENSG00000163017	ACTG2	1.26362	0.113192	0.153186	0.946184	6.21505	0.797737	1.58401	actin gamma 2, smooth muscle [Source:HGNC Symbol;Acc:HGNC:145]
ENSG00000136518	ACTL6A	-0.602503	1.57462e-06	5.0473e-06	5.80282	1636.24	0.125482	-4.80152	actin like 6A [Source:HGNC Symbol;Acc:HGNC:24124]
ENSG00000148156	ACTL7B	3.25511	0.00438448	0.00804211	2.35808	4.7867	1.14251	2.84909	actin like 7B [Source:HGNC Symbol;Acc:HGNC:162]
ENSG00000131966	ACTR10	-0.24673	0.0472122	0.0699596	1.32595	2183.01	0.124336	-1.98439	actin related protein 10 [Source:HGNC Symbol;Acc:HGNC:17372]
ENSG00000138107	ACTR1A	0.10406	0.414452	0.48134	0.382526	3085.87	0.127511	0.816084	actin related protein 1A [Source:HGNC Symbol;Acc:HGNC:167]
ENSG00000115073	ACTR1B	-0.713922	1.05646e-08	4.43087e-08	7.97615	1822.92	0.124781	-5.72141	actin related protein 1B [Source:HGNC Symbol;Acc:HGNC:168]
ENSG00000138071	ACTR2	0.456908	0.00258371	0.00498791	2.58776	19299.6	0.151627	3.01336	actin related protein 2 [Source:HGNC Symbol;Acc:HGNC:169]
ENSG00000163466	ARPC2	-0.0243273	0.835614	0.8677	0.0779944	6099.18	0.117236	-0.207507	actin related protein 2/3 complex subunit 2 [Source:HGNC Symbol;Acc:HGNC:705]
ENSG00000241553	ARPC4	0.0720381	0.628695	0.685046	0.20156	1023.85	0.148973	0.483565	actin related protein 2/3 complex subunit 4 [Source:HGNC Symbol;Acc:HGNC:707]
ENSG00000162704	ARPC5	-0.545255	0.000481453	0.00105392	3.31745	1082.04	0.156195	-3.49087	actin related protein 2/3 complex subunit 5 [Source:HGNC Symbol;Acc:HGNC:708]
ENSG00000136950	ARPC5L	0.622271	5.3186e-05	0.000138192	4.2742	1608.21	0.153983	4.04117	actin related protein 2/3 complex subunit 5 like [Source:HGNC Symbol;Acc:HGNC:23366]
ENSG00000115091	ACTR3	0.371059	0.0126791	0.0212309	1.89691	3623.5	0.148861	2.49266	actin related protein 3 [Source:HGNC Symbol;Acc:HGNC:170]
ENSG00000133627	ACTR3B	0.699305	0.000238198	0.000550802	3.62306	317.635	0.190306	3.67463	actin related protein 3B [Source:HGNC Symbol;Acc:HGNC:17256]
ENSG00000101442	ACTR5	-0.425526	0.0155602	0.0255798	1.80798	242.311	0.175905	-2.41907	actin related protein 5 [Source:HGNC Symbol;Acc:HGNC:14671]
ENSG00000075089	ACTR6	-0.367729	0.00828239	0.014395	2.08184	972.735	0.139274	-2.64034	actin related protein 6 [Source:HGNC Symbol;Acc:HGNC:24025]
ENSG00000113812	ACTR8	0.600474	0.000114034	0.000280096	3.94297	607.827	0.155619	3.85861	actin related protein 8 [Source:HGNC Symbol;Acc:HGNC:14672]
ENSG00000184378	ACTRT3	2.33411	2.56282e-06	7.99713e-06	5.59128	20.5922	0.496295	4.70307	actin related protein T3 [Source:HGNC Symbol;Acc:HGNC:24022]
ENSG00000072110	ACTN1	0.486185	0.00131403	0.00267449	2.8814	8175.58	0.151323	3.2129	actinin alpha 1 [Source:HGNC Symbol;Acc:HGNC:163]
ENSG00000077522	ACTN2	0.313823	0.350813	0.416255	0.454925	40.1688	0.336354	0.933014	actinin alpha 2 [Source:HGNC Symbol;Acc:HGNC:164]
ENSG00000248746	ACTN3	-0.779829	0.0722058	0.1027	1.14143	24.4121	0.433764	-1.79782	actinin alpha 3 [Source:HGNC Symbol;Acc:HGNC:165]
ENSG00000130402	ACTN4	0.138772	0.228059	0.285867	0.641954	8914.24	0.115128	1.20537	actinin alpha 4 [Source:HGNC Symbol;Acc:HGNC:166]
ENSG00000170017	ALCAM	1.48399	3.32362e-09	1.4844e-08	8.47839	282.21	0.250895	5.91476	activated leukocyte cell adhesion molecule [Source:HGNC Symbol;Acc:HGNC:400]
ENSG00000138303	ASCC1	-0.644564	1.00716e-05	2.8895e-05	4.9969	374.835	0.145973	-4.41563	activating signal cointegrator 1 complex subunit 1 [Source:HGNC Symbol;Acc:HGNC:24268]
ENSG00000100325	ASCC2	0.235117	0.0683193	0.0975232	1.16546	690.98	0.12898	1.8229	activating signal cointegrator 1 complex subunit 2 [Source:HGNC Symbol;Acc:HGNC:24103]
ENSG00000112249	ASCC3	0.855194	7.05001e-14	5.087e-13	13.1518	2977.92	0.114225	7.48694	activating signal cointegrator 1 complex subunit 3 [Source:HGNC Symbol;Acc:HGNC:18697]
ENSG00000123268	ATF1	0.638624	7.51961e-06	2.19823e-05	5.1238	1125.89	0.1426	4.47842	activating transcription factor 1 [Source:HGNC Symbol;Acc:HGNC:783]
ENSG00000115966	ATF2	-0.974036	5.30764e-14	3.87773e-13	13.2751	1095.19	0.129455	-7.52412	activating transcription factor 2 [Source:HGNC Symbol;Acc:HGNC:784]
ENSG00000162772	ATF3	1.48822	0.000361111	0.000807611	3.44236	421.47	0.41722	3.56699	activating transcription factor 3 [Source:HGNC Symbol;Acc:HGNC:785]
ENSG00000128272	ATF4	1.86219	4.18127e-26	8.74094e-25	25.3787	10215.7	0.176205	10.5683	activating transcription factor 4 [Source:HGNC Symbol;Acc:HGNC:786]
ENSG00000169136	ATF5	1.58806	2.4648e-21	3.47845e-20	20.6082	658.081	0.167459	9.48325	activating transcription factor 5 [Source:HGNC Symbol;Acc:HGNC:790]
ENSG00000118217	ATF6	0.352511	0.00644226	0.0114352	2.19096	1973.32	0.129391	2.72438	activating transcription factor 6 [Source:HGNC Symbol;Acc:HGNC:791]
ENSG00000213676	ATF6B	-0.538501	0.000101788	0.000251863	3.9923	765.669	0.138564	-3.88629	activating transcription factor 6 beta [Source:HGNC Symbol;Acc:HGNC:2349]
ENSG00000170653	ATF7	0.886181	5.38316e-07	1.83602e-06	6.26896	322.635	0.176807	5.01213	activating transcription factor 7 [Source:HGNC Symbol;Acc:HGNC:792]
ENSG00000171681	ATF7IP	-0.000632702	0.996155	0.996897	0.00167328	943.953	0.131277	-0.00481959	activating transcription factor 7 interacting protein [Source:HGNC Symbol;Acc:HGNC:20092]
ENSG00000166669	ATF7IP2	1.01798	1.59199e-10	8.26222e-10	9.79806	406.604	0.159152	6.39629	activating transcription factor 7 interacting protein 2 [Source:HGNC Symbol;Acc:HGNC:20397]
ENSG00000146109	ABT1	1.10574	7.95012e-13	5.2252e-12	12.0996	653.278	0.154389	7.16201	activator of basal transcription 1 [Source:HGNC Symbol;Acc:HGNC:17369]
ENSG00000100591	AHSA1	1.0324	2.14772e-17	2.19365e-16	16.668	2808.31	0.121666	8.48551	activator of HSP90 ATPase activity 1 [Source:HGNC Symbol;Acc:HGNC:1189]
ENSG00000158321	AUTS2	1.32124	2.61669e-14	1.97963e-13	13.5822	290.597	0.173482	7.61599	activator of transcription and developmental regulator AUTS2 [Source:HGNC Symbol;Acc:HGNC:14262]
ENSG00000139567	ACVRL1	-5.71335	1.0922e-05	3.11683e-05	4.9617	10.1842	1.29906	-4.39807	activin A receptor like type 1 [Source:HGNC Symbol;Acc:HGNC:175]
ENSG00000115170	ACVR1	0.19363	0.155434	0.203322	0.808453	614.423	0.136302	1.4206	activin A receptor type 1 [Source:HGNC Symbol;Acc:HGNC:171]
ENSG00000135503	ACVR1B	-0.504295	7.53934e-05	0.000191024	4.12267	926.806	0.127393	-3.95859	activin A receptor type 1B [Source:HGNC Symbol;Acc:HGNC:172]
ENSG00000123612	ACVR1C	-1.08932	0.0613226	0.0886673	1.21238	13.4737	0.582161	-1.87116	activin A receptor type 1C [Source:HGNC Symbol;Acc:HGNC:18123]
ENSG00000121989	ACVR2A	0.0632374	0.689337	0.740542	0.161568	432.572	0.158191	0.399755	activin A receptor type 2A [Source:HGNC Symbol;Acc:HGNC:173]
ENSG00000114739	ACVR2B	-0.229605	0.404527	0.471691	0.393052	81.0989	0.27545	-0.833563	activin A receptor type 2B [Source:HGNC Symbol;Acc:HGNC:174]
ENSG00000101126	ADNP	0.514391	1.64912e-06	5.27852e-06	5.78275	6144.74	0.107338	4.79226	activity dependent neuroprotector homeobox [Source:HGNC Symbol;Acc:HGNC:15766]
ENSG00000198576	ARC	-0.191395	0.740345	0.786027	0.130566	11.6056	0.57754	-0.331397	activity regulated cytoskeleton associated protein [Source:HGNC Symbol;Acc:HGNC:648]
ENSG00000182827	ACBD3	-0.18502	0.0952597	0.131288	1.02109	1442.27	0.110904	-1.66828	acyl-CoA binding domain containing 3 [Source:HGNC Symbol;Acc:HGNC:15453]
ENSG00000181513	ACBD4	-2.48767	2.22263e-31	6.74886e-30	30.6531	184.511	0.213484	-11.6527	acyl-CoA binding domain containing 4 [Source:HGNC Symbol;Acc:HGNC:23337]
ENSG00000107897	ACBD5	0.4449	0.000577721	0.00124736	3.23828	1574.19	0.129261	3.44186	acyl-CoA binding domain containing 5 [Source:HGNC Symbol;Acc:HGNC:23338]
ENSG00000230124	ACBD6	0.702648	6.82866e-08	2.59331e-07	7.16566	1196.1	0.130226	5.39562	acyl-CoA binding domain containing 6 [Source:HGNC Symbol;Acc:HGNC:23339]
ENSG00000111271	ACAD10	-0.221678	0.35419	0.419668	0.450764	86.8263	0.239265	-0.926493	acyl-CoA dehydrogenase family member 10 [Source:HGNC Symbol;Acc:HGNC:21597]
ENSG00000240303	ACAD11	-0.403881	0.00568063	0.0102007	2.2456	493.147	0.146034	-2.76567	acyl-CoA dehydrogenase family member 11 [Source:HGNC Symbol;Acc:HGNC:30211]
ENSG00000151498	ACAD8	-0.651242	0.00082594	0.00173691	3.08305	157.621	0.194752	-3.34395	acyl-CoA dehydrogenase family member 8 [Source:HGNC Symbol;Acc:HGNC:87]
ENSG00000177646	ACAD9	-0.554197	6.95729e-05	0.000177618	4.15756	1109.83	0.139325	-3.97774	acyl-CoA dehydrogenase family member 9 [Source:HGNC Symbol;Acc:HGNC:21497]
ENSG00000115361	ACADL	-4.21134	0.000710147	0.00150996	3.14865	6.57579	1.24389	-3.38563	acyl-CoA dehydrogenase long chain [Source:HGNC Symbol;Acc:HGNC:88]
ENSG00000117054	ACADM	0.543844	0.000736791	0.00156167	3.13266	2410.98	0.161115	3.37551	acyl-CoA dehydrogenase medium chain [Source:HGNC Symbol;Acc:HGNC:89]
ENSG00000122971	ACADS	-1.49941	3.15073e-20	4.09351e-19	19.5016	378.427	0.162736	-9.2137	acyl-CoA dehydrogenase short chain [Source:HGNC Symbol;Acc:HGNC:90]
ENSG00000196177	ACADSB	-1.12377	1.81469e-08	7.3803e-08	7.7412	644.297	0.199646	-5.6288	acyl-CoA dehydrogenase short/branched chain [Source:HGNC Symbol;Acc:HGNC:91]
ENSG00000072778	ACADVL	-0.729459	1.29703e-09	6.04844e-09	8.88705	2536.15	0.120219	-6.06776	acyl-CoA dehydrogenase very long chain [Source:HGNC Symbol;Acc:HGNC:92]
ENSG00000161533	ACOX1	-0.344525	0.0115098	0.0194428	1.93893	562.007	0.136347	-2.52683	acyl-CoA oxidase 1 [Source:HGNC Symbol;Acc:HGNC:119]
ENSG00000168306	ACOX2	-0.526323	0.0557323	0.0813291	1.25389	60.3785	0.275112	-1.91312	acyl-CoA oxidase 2 [Source:HGNC Symbol;Acc:HGNC:120]
ENSG00000103740	ACSBG1	-1.50253	0.00177474	0.00351674	2.75086	22.0637	0.480727	-3.12555	acyl-CoA synthetase bubblegum family member 1 [Source:HGNC Symbol;Acc:HGNC:29567]
ENSG00000167107	ACSF2	-4.14237	2.34127e-108	2.85657e-105	107.631	474.573	0.187323	-22.1135	acyl-CoA synthetase family member 2 [Source:HGNC Symbol;Acc:HGNC:26101]
ENSG00000176715	ACSF3	0.0186639	0.899209	0.920962	0.0461392	373.807	0.147354	0.12666	acyl-CoA synthetase family member 3 [Source:HGNC Symbol;Acc:HGNC:27288]
ENSG00000151726	ACSL1	-1.17042	2.11534e-25	4.13849e-24	24.6746	2431.5	0.112377	-10.4151	acyl-CoA synthetase long chain family member 1 [Source:HGNC Symbol;Acc:HGNC:3569]
ENSG00000123983	ACSL3	-0.890418	3.23744e-08	1.28246e-07	7.4898	9680.22	0.161072	-5.52809	acyl-CoA synthetase long chain family member 3 [Source:HGNC Symbol;Acc:HGNC:3570]
ENSG00000068366	ACSL4	-0.395505	0.00951799	0.0163456	2.02145	493.039	0.152536	-2.59287	acyl-CoA synthetase long chain family member 4 [Source:HGNC Symbol;Acc:HGNC:3571]
ENSG00000197142	ACSL5	0.0879885	0.612419	0.670253	0.212951	203.248	0.173676	0.506624	acyl-CoA synthetase long chain family member 5 [Source:HGNC Symbol;Acc:HGNC:16526]
ENSG00000164398	ACSL6	-1.34164	3.0373e-09	1.36333e-08	8.51751	135.026	0.226263	-5.92957	acyl-CoA synthetase long chain family member 6 [Source:HGNC Symbol;Acc:HGNC:16496]
ENSG00000005187	ACSM3	-2.24425	2.22707e-19	2.68067e-18	18.6523	109.905	0.24932	-9.00147	acyl-CoA synthetase medium chain family member 3 [Source:HGNC Symbol;Acc:HGNC:10522]
ENSG00000183549	ACSM5	-2.41244	0.0122051	0.0205295	1.91346	5.57435	0.962603	-2.50616	acyl-CoA synthetase medium chain family member 5 [Source:HGNC Symbol;Acc:HGNC:26060]
ENSG00000154930	ACSS1	-0.711136	0.0215374	0.0343661	1.66681	66.0711	0.309401	-2.29843	acyl-CoA synthetase short chain family member 1 [Source:HGNC Symbol;Acc:HGNC:16091]
ENSG00000131069	ACSS2	-2.17625	3.81282e-62	6.6457e-60	61.4188	943.204	0.130814	-16.6362	acyl-CoA synthetase short chain family member 2 [Source:HGNC Symbol;Acc:HGNC:15814]
ENSG00000111058	ACSS3	-1.72477	1.05198e-18	1.18744e-17	17.978	186.679	0.195343	-8.82944	acyl-CoA synthetase short chain family member 3 [Source:HGNC Symbol;Acc:HGNC:24723]
ENSG00000184227	ACOT1	-2.3766	7.17005e-20	9.0018e-19	19.1445	123.904	0.260448	-9.12505	acyl-CoA thioesterase 1 [Source:HGNC Symbol;Acc:HGNC:33128]
ENSG00000162390	ACOT11	-1.65052	0.00108069	0.00223001	2.9663	18.3249	0.504959	-3.26863	acyl-CoA thioesterase 11 [Source:HGNC Symbol;Acc:HGNC:18156]
ENSG00000112304	ACOT13	-0.586129	2.79183e-05	7.51487e-05	4.55411	531.502	0.139894	-4.18981	acyl-CoA thioesterase 13 [Source:HGNC Symbol;Acc:HGNC:20999]
ENSG00000177465	ACOT4	-1.9773	0.000932559	0.00194527	3.03032	15.5837	0.597351	-3.31012	acyl-CoA thioesterase 4 [Source:HGNC Symbol;Acc:HGNC:19748]
ENSG00000205669	ACOT6	-2.85061	5.20619e-12	3.15308e-11	11.2835	40.6991	0.413142	-6.89984	acyl-CoA thioesterase 6 [Source:HGNC Symbol;Acc:HGNC:33159]
ENSG00000097021	ACOT7	-0.0588604	0.621893	0.678958	0.206284	2340.76	0.119351	-0.493169	acyl-CoA thioesterase 7 [Source:HGNC Symbol;Acc:HGNC:24157]
ENSG00000101473	ACOT8	0.318287	0.0287126	0.0445184	1.54193	342.389	0.145509	2.18741	acyl-CoA thioesterase 8 [Source:HGNC Symbol;Acc:HGNC:15919]
ENSG00000123130	ACOT9	0.112139	0.406949	0.474103	0.39046	1485.79	0.135225	0.829274	acyl-CoA thioesterase 9 [Source:HGNC Symbol;Acc:HGNC:17152]
ENSG00000164062	APEH	-0.915088	9.36092e-13	6.10758e-12	12.0287	668.279	0.128171	-7.13959	acylaminoacyl-peptide hydrolase [Source:HGNC Symbol;Acc:HGNC:586]
ENSG00000006530	AGK	-0.090789	0.523832	0.587282	0.280808	531.315	0.142425	-0.63745	acylglycerol kinase [Source:HGNC Symbol;Acc:HGNC:21869]
ENSG00000170634	ACYP2	-0.671708	0.119499	0.16083	0.922635	24.7107	0.431445	-1.55688	acylphosphatase 2 [Source:HGNC Symbol;Acc:HGNC:180]
ENSG00000137845	ADAM10	-0.484073	4.39339e-05	0.000115299	4.3572	3997.1	0.118478	-4.08575	ADAM metallopeptidase domain 10 [Source:HGNC Symbol;Acc:HGNC:188]
ENSG00000073670	ADAM11	-1.447	7.13615e-14	5.14639e-13	13.1465	213.756	0.193312	-7.48534	ADAM metallopeptidase domain 11 [Source:HGNC Symbol;Acc:HGNC:189]
ENSG00000148848	ADAM12	2.46159	4.04334e-16	3.65671e-15	15.3933	74.7809	0.302509	8.13726	ADAM metallopeptidase domain 12 [Source:HGNC Symbol;Acc:HGNC:190]
ENSG00000143537	ADAM15	0.48216	0.000390314	0.000867429	3.40859	1474.26	0.135952	3.54655	ADAM metallopeptidase domain 15 [Source:HGNC Symbol;Acc:HGNC:193]
ENSG00000151694	ADAM17	-0.0822635	0.455132	0.522035	0.341863	2976.43	0.110142	-0.746887	ADAM metallopeptidase domain 17 [Source:HGNC Symbol;Acc:HGNC:195]
ENSG00000135074	ADAM19	-0.447671	0.00580789	0.0103986	2.23598	692.149	0.162292	-2.75843	ADAM metallopeptidase domain 19 [Source:HGNC Symbol;Acc:HGNC:197]
ENSG00000008277	ADAM22	-2.104	1.48792e-12	9.50583e-12	11.8274	63.7936	0.29736	-7.07561	ADAM metallopeptidase domain 22 [Source:HGNC Symbol;Acc:HGNC:201]
ENSG00000114948	ADAM23	-1.3	0.00612676	0.0109098	2.21277	20.1265	0.474293	-2.74092	ADAM metallopeptidase domain 23 [Source:HGNC Symbol;Acc:HGNC:202]
ENSG00000042980	ADAM28	-5.64021	2.65435e-05	7.1678e-05	4.57604	9.81276	1.34251	-4.20126	ADAM metallopeptidase domain 28 [Source:HGNC Symbol;Acc:HGNC:206]
ENSG00000197140	ADAM32	0.138731	0.854255	0.88321	0.0684125	7.18204	0.755235	0.183692	ADAM metallopeptidase domain 32 [Source:HGNC Symbol;Acc:HGNC:15479]
ENSG00000149451	ADAM33	-1.88214	0.0484743	0.0716412	1.31449	4.8381	0.953858	-1.97319	ADAM metallopeptidase domain 33 [Source:HGNC Symbol;Acc:HGNC:15478]
ENSG00000151651	ADAM8	0.984947	0.00304311	0.00578984	2.51668	43.0627	0.332376	2.96335	ADAM metallopeptidase domain 8 [Source:HGNC Symbol;Acc:HGNC:215]
ENSG00000168615	ADAM9	-0.011496	0.917349	0.93604	0.0374655	11442.2	0.11078	-0.103774	ADAM metallopeptidase domain 9 [Source:HGNC Symbol;Acc:HGNC:216]
ENSG00000154734	ADAMTS1	3.15605	1.95414e-11	1.11555e-10	10.709	3100.17	0.470392	6.70941	ADAM metallopeptidase with thrombospondin type 1 motif 1 [Source:HGNC Symbol;Acc:HGNC:217]
ENSG00000142303	ADAMTS10	-0.587235	0.0220584	0.035139	1.65643	118.256	0.256506	-2.28936	ADAM metallopeptidase with thrombospondin type 1 motif 10 [Source:HGNC Symbol;Acc:HGNC:13201]
ENSG00000151388	ADAMTS12	-1.73998	6.46325e-26	1.33246e-24	25.1895	299.221	0.165282	-10.5273	ADAM metallopeptidase with thrombospondin type 1 motif 12 [Source:HGNC Symbol;Acc:HGNC:14605]
ENSG00000160323	ADAMTS13	-0.988821	0.0252056	0.039533	1.5985	33.0853	0.441785	-2.23824	ADAM metallopeptidase with thrombospondin type 1 motif 13 [Source:HGNC Symbol;Acc:HGNC:1366]
ENSG00000138316	ADAMTS14	-0.785125	0.0392726	0.0592356	1.40591	31.9458	0.380885	-2.06132	ADAM metallopeptidase with thrombospondin type 1 motif 14 [Source:HGNC Symbol;Acc:HGNC:14899]
ENSG00000166106	ADAMTS15	-2.27362	1.04502e-14	8.20191e-14	13.9809	109.089	0.29399	-7.73365	ADAM metallopeptidase with thrombospondin type 1 motif 15 [Source:HGNC Symbol;Acc:HGNC:16305]
ENSG00000145536	ADAMTS16	-2.91357	2.65223e-30	7.29417e-29	29.5764	387.516	0.254692	-11.4396	ADAM metallopeptidase with thrombospondin type 1 motif 16 [Source:HGNC Symbol;Acc:HGNC:17108]
ENSG00000140470	ADAMTS17	-0.832782	0.0267901	0.0417887	1.57203	35.1391	0.376048	-2.21456	ADAM metallopeptidase with thrombospondin type 1 motif 17 [Source:HGNC Symbol;Acc:HGNC:17109]
ENSG00000087116	ADAMTS2	-1.73932	1.39141e-25	2.75837e-24	24.8565	1988.66	0.166364	-10.4549	ADAM metallopeptidase with thrombospondin type 1 motif 2 [Source:HGNC Symbol;Acc:HGNC:218]
ENSG00000173157	ADAMTS20	-3.0906	6.0898e-06	1.79827e-05	5.2154	14.8571	0.683271	-4.52325	ADAM metallopeptidase with thrombospondin type 1 motif 20 [Source:HGNC Symbol;Acc:HGNC:17178]
ENSG00000156140	ADAMTS3	-0.447058	0.0331131	0.0506913	1.48	119.371	0.209817	-2.13071	ADAM metallopeptidase with thrombospondin type 1 motif 3 [Source:HGNC Symbol;Acc:HGNC:219]
ENSG00000158859	ADAMTS4	-2.65269	0.00197732	0.00388943	2.70392	7.897	0.857473	-3.09362	ADAM metallopeptidase with thrombospondin type 1 motif 4 [Source:HGNC Symbol;Acc:HGNC:220]
ENSG00000154736	ADAMTS5	0.9072	0.0795616	0.112101	1.0993	17.5961	0.517444	1.75324	ADAM metallopeptidase with thrombospondin type 1 motif 5 [Source:HGNC Symbol;Acc:HGNC:221]
ENSG00000049192	ADAMTS6	0.570198	0.15137	0.198547	0.819961	28.4334	0.397431	1.43471	ADAM metallopeptidase with thrombospondin type 1 motif 6 [Source:HGNC Symbol;Acc:HGNC:222]
ENSG00000134917	ADAMTS8	-1.33026	0.0135023	0.0224749	1.86959	14.8586	0.538514	-2.47024	ADAM metallopeptidase with thrombospondin type 1 motif 8 [Source:HGNC Symbol;Acc:HGNC:224]
ENSG00000163638	ADAMTS9	-1.4341	0.0109738	0.0186147	1.95964	14.3423	0.563821	-2.54353	ADAM metallopeptidase with thrombospondin type 1 motif 9 [Source:HGNC Symbol;Acc:HGNC:13202]
ENSG00000156218	ADAMTSL3	-0.603162	0.0204253	0.0327631	1.68983	74.9127	0.260158	-2.31844	ADAMTS like 3 [Source:HGNC Symbol;Acc:HGNC:14633]
ENSG00000143382	ADAMTSL4	-4.13446	1.84936e-120	4.96405e-117	119.733	2190.8	0.17716	-23.3374	ADAMTS like 4 [Source:HGNC Symbol;Acc:HGNC:19706]
ENSG00000185761	ADAMTSL5	-0.649679	0.0201456	0.032353	1.69582	60.1249	0.279597	-2.32363	ADAMTS like 5 [Source:HGNC Symbol;Acc:HGNC:27912]
ENSG00000157500	APPL1	0.603693	1.60266e-05	4.46436e-05	4.79516	1236.6	0.139935	4.31408	adaptor protein, phosphotyrosine interacting with PH domain and leucine zipper 1 [Source:HGNC Symbol;Acc:HGNC:24035]
ENSG00000136044	APPL2	-1.37118	2.33059e-24	4.17051e-23	23.6325	813.748	0.134637	-10.1843	adaptor protein, phosphotyrosine interacting with PH domain and leucine zipper 2 [Source:HGNC Symbol;Acc:HGNC:18242]
ENSG00000138660	AP1AR	0.295179	0.0606941	0.0878722	1.21685	387.927	0.157368	1.87572	adaptor related protein complex 1 associated regulatory protein [Source:HGNC Symbol;Acc:HGNC:28808]
ENSG00000100280	AP1B1	-0.104832	0.405975	0.473174	0.3915	1624.3	0.126152	-0.830997	adaptor related protein complex 1 subunit beta 1 [Source:HGNC Symbol;Acc:HGNC:554]
ENSG00000166747	AP1G1	-0.647284	8.09411e-06	2.35642e-05	5.09183	4274.76	0.145044	-4.46268	adaptor related protein complex 1 subunit gamma 1 [Source:HGNC Symbol;Acc:HGNC:555]
ENSG00000213983	AP1G2	-0.556767	0.00864212	0.014964	2.06338	170.151	0.212029	-2.6259	adaptor related protein complex 1 subunit gamma 2 [Source:HGNC Symbol;Acc:HGNC:556]
ENSG00000072958	AP1M1	0.135778	0.268301	0.329057	0.571378	1750.83	0.122656	1.10698	adaptor related protein complex 1 subunit mu 1 [Source:HGNC Symbol;Acc:HGNC:13667]
ENSG00000129354	AP1M2	0.839589	8.71775e-07	2.90253e-06	6.0596	704.977	0.170698	4.91857	adaptor related protein complex 1 subunit mu 2 [Source:HGNC Symbol;Acc:HGNC:558]
ENSG00000106367	AP1S1	-0.707561	3.02211e-06	9.32195e-06	5.51969	2577.01	0.151534	-4.66931	adaptor related protein complex 1 subunit sigma 1 [Source:HGNC Symbol;Acc:HGNC:559]
ENSG00000182287	AP1S2	-0.469335	0.000477951	0.00104694	3.32062	784.999	0.134372	-3.49282	adaptor related protein complex 1 subunit sigma 2 [Source:HGNC Symbol;Acc:HGNC:560]
ENSG00000152056	AP1S3	0.696057	5.25767e-06	1.5639e-05	5.27921	354.388	0.152837	4.55423	adaptor related protein complex 1 subunit sigma 3 [Source:HGNC Symbol;Acc:HGNC:18971]
ENSG00000196961	AP2A1	0.0382827	0.723565	0.771262	0.140523	1915.76	0.108235	0.353699	adaptor related protein complex 2 subunit alpha 1 [Source:HGNC Symbol;Acc:HGNC:561]
ENSG00000183020	AP2A2	-0.602682	1.39898e-07	5.14969e-07	6.85419	2964.33	0.114461	-5.26538	adaptor related protein complex 2 subunit alpha 2 [Source:HGNC Symbol;Acc:HGNC:562]
ENSG00000006125	AP2B1	0.301606	0.00458675	0.00837421	2.33849	5406.04	0.106397	2.83471	adaptor related protein complex 2 subunit beta 1 [Source:HGNC Symbol;Acc:HGNC:563]
ENSG00000161203	AP2M1	0.423669	9.24654e-05	0.000230323	4.03402	6913.59	0.108368	3.90956	adaptor related protein complex 2 subunit mu 1 [Source:HGNC Symbol;Acc:HGNC:564]
ENSG00000132842	AP3B1	0.20908	0.062723	0.0904389	1.20257	3846.25	0.112339	1.86115	adaptor related protein complex 3 subunit beta 1 [Source:HGNC Symbol;Acc:HGNC:566]
ENSG00000103723	AP3B2	1.0147	0.00230049	0.00448566	2.63818	37.9277	0.332861	3.04842	adaptor related protein complex 3 subunit beta 2 [Source:HGNC Symbol;Acc:HGNC:567]
ENSG00000065000	AP3D1	0.429148	7.75067e-05	0.000195898	4.11066	5143.66	0.108591	3.95198	adaptor related protein complex 3 subunit delta 1 [Source:HGNC Symbol;Acc:HGNC:568]
ENSG00000185009	AP3M1	0.154078	0.224031	0.281687	0.649691	1657.7	0.126721	1.21588	adaptor related protein complex 3 subunit mu 1 [Source:HGNC Symbol;Acc:HGNC:569]
ENSG00000070718	AP3M2	-1.59273	5.63651e-21	7.75077e-20	20.249	606.791	0.169501	-9.39658	adaptor related protein complex 3 subunit mu 2 [Source:HGNC Symbol;Acc:HGNC:570]
ENSG00000177879	AP3S1	-0.342546	0.0022132	0.00432615	2.65498	2244.23	0.111942	-3.06002	adaptor related protein complex 3 subunit sigma 1 [Source:HGNC Symbol;Acc:HGNC:2013]
ENSG00000134262	AP4B1	-0.245868	0.169934	0.220377	0.769721	207.629	0.17915	-1.37242	adaptor related protein complex 4 subunit beta 1 [Source:HGNC Symbol;Acc:HGNC:572]
ENSG00000081014	AP4E1	0.364803	0.0103633	0.0176775	1.9845	2265.34	0.142309	2.56346	adaptor related protein complex 4 subunit epsilon 1 [Source:HGNC Symbol;Acc:HGNC:573]
ENSG00000221838	AP4M1	-0.202154	0.243812	0.30329	0.612945	212.851	0.173447	-1.16551	adaptor related protein complex 4 subunit mu 1 [Source:HGNC Symbol;Acc:HGNC:574]
ENSG00000254470	AP5B1	0.150469	0.569193	0.630033	0.24474	74.102	0.264333	0.56924	adaptor related protein complex 5 subunit beta 1 [Source:HGNC Symbol;Acc:HGNC:25104]
ENSG00000053770	AP5M1	-0.551808	5.83725e-05	0.000150831	4.23379	1077.27	0.13729	-4.0193	adaptor related protein complex 5 subunit mu 1 [Source:HGNC Symbol;Acc:HGNC:20192]
ENSG00000125843	AP5S1	-0.549035	0.0137674	0.0228593	1.86115	117.8	0.222888	-2.46328	adaptor related protein complex 5 subunit sigma 1 [Source:HGNC Symbol;Acc:HGNC:15875]
ENSG00000242802	AP5Z1	0.402441	0.0155105	0.0255138	1.80937	249.058	0.166282	2.42023	adaptor related protein complex 5 subunit zeta 1 [Source:HGNC Symbol;Acc:HGNC:22197]
ENSG00000078549	ADCYAP1R1	-5.00892	0.000229855	0.000533163	3.63855	6.39322	1.35975	-3.68372	ADCYAP receptor type I [Source:HGNC Symbol;Acc:HGNC:242]
ENSG00000087274	ADD1	-0.734749	1.28265e-09	5.98764e-09	8.89189	1405.83	0.121055	-6.06956	adducin 1 [Source:HGNC Symbol;Acc:HGNC:243]
ENSG00000075340	ADD2	-1.50267	2.10209e-10	1.07475e-09	9.67735	121.481	0.236504	-6.35369	adducin 2 [Source:HGNC Symbol;Acc:HGNC:244]
ENSG00000148700	ADD3	-1.38665	1.01772e-25	2.05704e-24	24.9924	1583.14	0.132257	-10.4845	adducin 3 [Source:HGNC Symbol;Acc:HGNC:245]
ENSG00000198931	APRT	-0.0359125	0.825532	0.859118	0.0832663	330.617	0.162916	-0.220436	adenine phosphoribosyltransferase [Source:HGNC Symbol;Acc:HGNC:626]
ENSG00000163485	ADORA1	-2.43973	1.00463e-10	5.33564e-10	9.99799	55.4553	0.377302	-6.46625	adenosine A1 receptor [Source:HGNC Symbol;Acc:HGNC:262]
ENSG00000128271	ADORA2A	-0.958921	0.00485932	0.00882946	2.31342	38.9503	0.3405	-2.81621	adenosine A2a receptor [Source:HGNC Symbol;Acc:HGNC:263]
ENSG00000170425	ADORA2B	-0.155955	0.296353	0.359616	0.528191	1289.49	0.149341	-1.04429	adenosine A2b receptor [Source:HGNC Symbol;Acc:HGNC:264]
ENSG00000168803	ADAL	0.987166	4.33137e-12	2.64113e-11	11.3634	602.388	0.142532	6.92592	adenosine deaminase like [Source:HGNC Symbol;Acc:HGNC:31853]
ENSG00000160710	ADAR	0.170091	0.125466	0.167962	0.901475	7123.46	0.111009	1.53223	adenosine deaminase RNA specific [Source:HGNC Symbol;Acc:HGNC:225]
ENSG00000197381	ADARB1	0.498816	8.14247e-05	0.000205028	4.08924	1037.64	0.126598	3.94017	adenosine deaminase RNA specific B1 [Source:HGNC Symbol;Acc:HGNC:226]
ENSG00000065457	ADAT1	1.44502	5.16468e-17	5.08176e-16	16.287	286.496	0.172377	8.38288	adenosine deaminase tRNA specific 1 [Source:HGNC Symbol;Acc:HGNC:228]
ENSG00000189007	ADAT2	1.39881	5.18745e-09	2.26852e-08	8.28505	92.2471	0.239479	5.84104	adenosine deaminase tRNA specific 2 [Source:HGNC Symbol;Acc:HGNC:21172]
ENSG00000156110	ADK	0.466373	0.000113013	0.000277844	3.94687	1851.71	0.120797	3.86081	adenosine kinase [Source:HGNC Symbol;Acc:HGNC:257]
ENSG00000116337	AMPD2	1.21035	2.05769e-20	2.70482e-19	19.6866	824.39	0.130717	9.2593	adenosine monophosphate deaminase 2 [Source:HGNC Symbol;Acc:HGNC:469]
ENSG00000133805	AMPD3	0.939488	1.19244e-07	4.4258e-07	6.92356	191.905	0.177441	5.29465	adenosine monophosphate deaminase 3 [Source:HGNC Symbol;Acc:HGNC:470]
ENSG00000101444	AHCY	0.373869	0.00380672	0.00707618	2.41945	3525.97	0.129199	2.89375	adenosylhomocysteinase [Source:HGNC Symbol;Acc:HGNC:343]
ENSG00000168710	AHCYL1	-0.539027	4.58069e-07	1.57513e-06	6.33907	4169.84	0.106884	-5.04309	adenosylhomocysteinase like 1 [Source:HGNC Symbol;Acc:HGNC:344]
ENSG00000158467	AHCYL2	-0.81669	4.19445e-11	2.32235e-10	10.3773	857.349	0.123796	-6.59704	adenosylhomocysteinase like 2 [Source:HGNC Symbol;Acc:HGNC:22204]
ENSG00000123505	AMD1	0.0865079	0.617104	0.674607	0.209642	3014.51	0.17303	0.499959	adenosylmethionine decarboxylase 1 [Source:HGNC Symbol;Acc:HGNC:457]
ENSG00000164742	ADCY1	-0.493132	0.00142984	0.00288657	2.84471	401.689	0.154657	-3.18856	adenylate cyclase 1 [Source:HGNC Symbol;Acc:HGNC:232]
ENSG00000143199	ADCY10	0.63612	0.410987	0.478018	0.386172	6.38809	0.77372	0.822159	adenylate cyclase 10 [Source:HGNC Symbol;Acc:HGNC:21285]
ENSG00000138031	ADCY3	0.169654	0.162462	0.21173	0.789249	995.942	0.121455	1.39684	adenylate cyclase 3 [Source:HGNC Symbol;Acc:HGNC:234]
ENSG00000173175	ADCY5	-1.57038	0.00129279	0.00263566	2.88847	19.3545	0.488063	-3.21758	adenylate cyclase 5 [Source:HGNC Symbol;Acc:HGNC:236]
ENSG00000174233	ADCY6	-0.917371	4.73462e-12	2.87656e-11	11.3247	2131.47	0.132696	-6.91331	adenylate cyclase 6 [Source:HGNC Symbol;Acc:HGNC:237]
ENSG00000121281	ADCY7	-0.41019	0.0189876	0.0306326	1.72153	486.783	0.174863	-2.34577	adenylate cyclase 7 [Source:HGNC Symbol;Acc:HGNC:238]
ENSG00000162104	ADCY9	-0.251467	0.0545487	0.0797666	1.26322	1638.37	0.130805	-1.92245	adenylate cyclase 9 [Source:HGNC Symbol;Acc:HGNC:240]
ENSG00000106992	AK1	-0.0718266	0.589832	0.649502	0.229272	875.759	0.133239	-0.53908	adenylate kinase 1 [Source:HGNC Symbol;Acc:HGNC:361]
ENSG00000004455	AK2	0.49347	6.29142e-05	0.000161881	4.20125	2187.52	0.123318	4.00161	adenylate kinase 2 [Source:HGNC Symbol;Acc:HGNC:362]
ENSG00000147853	AK3	0.273309	0.0228404	0.0362728	1.6413	4862.67	0.120078	2.27609	adenylate kinase 3 [Source:HGNC Symbol;Acc:HGNC:17376]
ENSG00000154027	AK5	-3.57505	4.16688e-08	1.63186e-07	7.38019	18.2697	0.65195	-5.48363	adenylate kinase 5 [Source:HGNC Symbol;Acc:HGNC:365]
ENSG00000140057	AK7	-2.1167	6.02416e-08	2.31133e-07	7.2201	37.2361	0.390673	-5.41808	adenylate kinase 7 [Source:HGNC Symbol;Acc:HGNC:20091]
ENSG00000165695	AK8	-0.309656	0.105033	0.143155	0.978676	168.328	0.191036	-1.62093	adenylate kinase 8 [Source:HGNC Symbol;Acc:HGNC:26526]
ENSG00000155085	AK9	-1.84767	0.000387898	0.000862631	3.41128	18.5004	0.520738	-3.54818	adenylate kinase 9 [Source:HGNC Symbol;Acc:HGNC:33814]
ENSG00000239900	ADSL	1.5924	9.46644e-21	1.27688e-19	20.0238	658.106	0.170459	9.34185	adenylosuccinate lyase [Source:HGNC Symbol;Acc:HGNC:291]
ENSG00000185100	ADSS1	-1.87976	8.09946e-31	2.34273e-29	30.0915	348.897	0.162862	-11.542	adenylosuccinate synthase 1 [Source:HGNC Symbol;Acc:HGNC:20093]
ENSG00000035687	ADSS2	0.364441	0.00298956	0.00569523	2.52439	1472.12	0.122757	2.96881	adenylosuccinate synthase 2 [Source:HGNC Symbol;Acc:HGNC:292]
ENSG00000020181	ADGRA2	-1.8388	1.01496e-14	7.97529e-14	13.9936	228.009	0.237652	-7.73737	adhesion G protein-coupled receptor A2 [Source:HGNC Symbol;Acc:HGNC:17849]
ENSG00000152990	ADGRA3	-0.519439	6.7567e-05	0.000172859	4.17027	588.021	0.130358	-3.98469	adhesion G protein-coupled receptor A3 [Source:HGNC Symbol;Acc:HGNC:13839]
ENSG00000181790	ADGRB1	-1.24929	9.98029e-10	4.71142e-09	9.00086	188.247	0.204476	-6.10973	adhesion G protein-coupled receptor B1 [Source:HGNC Symbol;Acc:HGNC:943]
ENSG00000121753	ADGRB2	-1.29837	3.4771e-10	1.73351e-09	9.45878	211.086	0.206884	-6.27586	adhesion G protein-coupled receptor B2 [Source:HGNC Symbol;Acc:HGNC:944]
ENSG00000127507	ADGRE2	0.285413	0.557225	0.618622	0.253969	16.3276	0.486251	0.586968	adhesion G protein-coupled receptor E2 [Source:HGNC Symbol;Acc:HGNC:3337]
ENSG00000123146	ADGRE5	0.282031	0.0581107	0.0844326	1.23574	521.577	0.14884	1.89486	adhesion G protein-coupled receptor E5 [Source:HGNC Symbol;Acc:HGNC:1711]
ENSG00000153292	ADGRF1	0.629593	0.0938276	0.129602	1.02767	45.5214	0.375754	1.67554	adhesion G protein-coupled receptor F1 [Source:HGNC Symbol;Acc:HGNC:18990]
ENSG00000069122	ADGRF5	-2.00913	2.64481e-13	1.80274e-12	12.5776	113.938	0.274797	-7.31135	adhesion G protein-coupled receptor F5 [Source:HGNC Symbol;Acc:HGNC:19030]
ENSG00000205336	ADGRG1	-1.09039	2.82496e-13	1.91871e-12	12.549	1127	0.149318	-7.30249	adhesion G protein-coupled receptor G1 [Source:HGNC Symbol;Acc:HGNC:4512]
ENSG00000173698	ADGRG2	-1.86005	1.28327e-43	7.75801e-42	42.8917	1359.92	0.134306	-13.8494	adhesion G protein-coupled receptor G2 [Source:HGNC Symbol;Acc:HGNC:4516]
ENSG00000182885	ADGRG3	-4.18876	0.00433164	0.00795715	2.36335	3.68221	1.46822	-2.85294	adhesion G protein-coupled receptor G3 [Source:HGNC Symbol;Acc:HGNC:13728]
ENSG00000112414	ADGRG6	-0.208594	0.127024	0.169732	0.896113	13729.2	0.136699	-1.52594	adhesion G protein-coupled receptor G6 [Source:HGNC Symbol;Acc:HGNC:13841]
ENSG00000072071	ADGRL1	-0.0883945	0.488692	0.554182	0.310965	1053.29	0.127666	-0.69239	adhesion G protein-coupled receptor L1 [Source:HGNC Symbol;Acc:HGNC:20973]
ENSG00000117114	ADGRL2	-0.742414	2.60512e-09	1.17722e-08	8.58417	2959.72	0.124677	-5.95472	adhesion G protein-coupled receptor L2 [Source:HGNC Symbol;Acc:HGNC:18582]
ENSG00000150471	ADGRL3	0.378185	0.636931	0.692727	0.195908	6.29391	0.80125	0.471994	adhesion G protein-coupled receptor L3 [Source:HGNC Symbol;Acc:HGNC:20974]
ENSG00000164199	ADGRV1	-0.959381	1.83715e-07	6.64593e-07	6.73586	370.223	0.183962	-5.2151	adhesion G protein-coupled receptor V1 [Source:HGNC Symbol;Acc:HGNC:17416]
ENSG00000181754	AMIGO1	-1.03376	0.000124362	0.000303797	3.90531	100.395	0.269394	-3.83736	adhesion molecule with Ig like domain 1 [Source:HGNC Symbol;Acc:HGNC:20824]
ENSG00000139211	AMIGO2	-2.24833	2.02519e-12	1.27367e-11	11.6935	58.4909	0.319695	-7.03274	adhesion molecule with Ig like domain 2 [Source:HGNC Symbol;Acc:HGNC:24073]
ENSG00000176020	AMIGO3	-0.197447	0.745765	0.790362	0.127398	11.039	0.608974	-0.324228	adhesion molecule with Ig like domain 3 [Source:HGNC Symbol;Acc:HGNC:24075]
ENSG00000087884	AAMDC	-1.22544	4.94379e-10	2.4189e-09	9.30594	159.153	0.196988	-6.22088	adipogenesis associated Mth938 domain containing [Source:HGNC Symbol;Acc:HGNC:30205]
ENSG00000148671	ADIRF	-1.40826	0.131538	0.175102	0.880948	5.43277	0.933818	-1.50806	adipogenesis regulatory factor [Source:HGNC Symbol;Acc:HGNC:24043]
ENSG00000159346	ADIPOR1	0.0738041	0.517441	0.581574	0.286139	2567.77	0.114019	0.647295	adiponectin receptor 1 [Source:HGNC Symbol;Acc:HGNC:24040]
ENSG00000006831	ADIPOR2	-0.928412	7.9099e-13	5.20131e-12	12.1018	4421.11	0.129617	-7.16271	adiponectin receptor 2 [Source:HGNC Symbol;Acc:HGNC:24041]
ENSG00000101544	ADNP2	-0.105089	0.442889	0.509865	0.353705	1822.45	0.136955	-0.767324	ADNP homeobox 2 [Source:HGNC Symbol;Acc:HGNC:23803]
ENSG00000159322	ADPGK	-0.355599	0.00717208	0.0125924	2.14435	709.351	0.132255	-2.68875	ADP dependent glucokinase [Source:HGNC Symbol;Acc:HGNC:25250]
ENSG00000143761	ARF1	0.0103582	0.935471	0.949194	0.0289695	8043.77	0.127937	0.0809631	ADP ribosylation factor 1 [Source:HGNC Symbol;Acc:HGNC:652]
ENSG00000134287	ARF3	-0.0174436	0.880885	0.905635	0.0550809	1218.7	0.116408	-0.149848	ADP ribosylation factor 3 [Source:HGNC Symbol;Acc:HGNC:654]
ENSG00000168374	ARF4	0.0221606	0.879059	0.904049	0.0559822	3132.53	0.145637	0.152163	ADP ribosylation factor 4 [Source:HGNC Symbol;Acc:HGNC:655]
ENSG00000004059	ARF5	-0.693774	4.3985e-07	1.51559e-06	6.3567	1261.9	0.137358	-5.05085	ADP ribosylation factor 5 [Source:HGNC Symbol;Acc:HGNC:658]
ENSG00000165527	ARF6	0.944139	9.01418e-14	6.42823e-13	13.0451	1783.56	0.126652	7.4546	ADP ribosylation factor 6 [Source:HGNC Symbol;Acc:HGNC:659]
ENSG00000101199	ARFGAP1	0.0934803	0.460095	0.526737	0.337152	796.28	0.126549	0.73869	ADP ribosylation factor GTPase activating protein 1 [Source:HGNC Symbol;Acc:HGNC:15852]
ENSG00000149182	ARFGAP2	0.430123	0.000314146	0.00071003	3.50287	1023.18	0.119368	3.60335	ADP ribosylation factor GTPase activating protein 2 [Source:HGNC Symbol;Acc:HGNC:13504]
ENSG00000242247	ARFGAP3	-0.148221	0.206759	0.262088	0.684536	1167.4	0.1174	-1.26253	ADP ribosylation factor GTPase activating protein 3 [Source:HGNC Symbol;Acc:HGNC:661]
ENSG00000066777	ARFGEF1	0.150666	0.247801	0.307654	0.605897	2058.44	0.130367	1.15571	ADP ribosylation factor guanine nucleotide exchange factor 1 [Source:HGNC Symbol;Acc:HGNC:15772]
ENSG00000124198	ARFGEF2	0.494227	3.12661e-05	8.35568e-05	4.50493	2152.08	0.118689	4.16404	ADP ribosylation factor guanine nucleotide exchange factor 2 [Source:HGNC Symbol;Acc:HGNC:15853]
ENSG00000164144	ARFIP1	0.295076	0.013343	0.0222372	1.87475	1631.46	0.119248	2.47448	ADP ribosylation factor interacting protein 1 [Source:HGNC Symbol;Acc:HGNC:21496]
ENSG00000132254	ARFIP2	0.246493	0.0642022	0.0923436	1.19245	916.953	0.133184	1.85077	ADP ribosylation factor interacting protein 2 [Source:HGNC Symbol;Acc:HGNC:17160]
ENSG00000120805	ARL1	0.126376	0.265805	0.326562	0.575438	3547.54	0.113568	1.11278	ADP ribosylation factor like GTPase 1 [Source:HGNC Symbol;Acc:HGNC:692]
ENSG00000175414	ARL10	-0.48144	0.145063	0.191228	0.838442	44.0578	0.330389	-1.45719	ADP ribosylation factor like GTPase 10 [Source:HGNC Symbol;Acc:HGNC:22042]
ENSG00000152213	ARL11	-2.67919	1.73307e-07	6.27959e-07	6.76118	23.8712	0.512675	-5.2259	ADP ribosylation factor like GTPase 11 [Source:HGNC Symbol;Acc:HGNC:24046]
ENSG00000169379	ARL13B	0.580193	0.000732386	0.00155405	3.13526	811.492	0.171799	3.37716	ADP ribosylation factor like GTPase 13B [Source:HGNC Symbol;Acc:HGNC:25419]
ENSG00000152219	ARL14EP	0.262093	0.0243912	0.0384263	1.61277	1759.57	0.116438	2.25091	ADP ribosylation factor like GTPase 14 effector protein [Source:HGNC Symbol;Acc:HGNC:26798]
ENSG00000185305	ARL15	-1.04627	2.42323e-08	9.74009e-08	7.61561	185.556	0.187547	-5.5787	ADP ribosylation factor like GTPase 15 [Source:HGNC Symbol;Acc:HGNC:25945]
ENSG00000214087	ARL16	0.165618	0.395753	0.462439	0.402575	156.657	0.195022	0.84923	ADP ribosylation factor like GTPase 16 [Source:HGNC Symbol;Acc:HGNC:27902]
ENSG00000213465	ARL2	-0.508173	0.00155141	0.00311187	2.80927	279.994	0.160566	-3.16489	ADP ribosylation factor like GTPase 2 [Source:HGNC Symbol;Acc:HGNC:693]
ENSG00000102931	ARL2BP	-0.304741	0.0083959	0.0145809	2.07593	2490.99	0.11562	-2.63572	ADP ribosylation factor like GTPase 2 binding protein [Source:HGNC Symbol;Acc:HGNC:17146]
ENSG00000138175	ARL3	-0.361564	0.0094784	0.016288	2.02327	629.387	0.139369	-2.5943	ADP ribosylation factor like GTPase 3 [Source:HGNC Symbol;Acc:HGNC:694]
ENSG00000122644	ARL4A	0.514554	0.0725343	0.103112	1.13946	55.6302	0.28654	1.79575	ADP ribosylation factor like GTPase 4A [Source:HGNC Symbol;Acc:HGNC:695]
ENSG00000188042	ARL4C	0.613455	0.000727824	0.00154486	3.13797	321.499	0.181556	3.37888	ADP ribosylation factor like GTPase 4C [Source:HGNC Symbol;Acc:HGNC:698]
ENSG00000175906	ARL4D	-2.43868	4.8007e-23	7.79083e-22	22.3187	130.084	0.246687	-9.88573	ADP ribosylation factor like GTPase 4D [Source:HGNC Symbol;Acc:HGNC:656]
ENSG00000165997	ARL5B	0.557155	0.0034037	0.00640861	2.46805	268.633	0.190239	2.92871	ADP ribosylation factor like GTPase 5B [Source:HGNC Symbol;Acc:HGNC:23052]
ENSG00000113966	ARL6	-0.0409799	0.799189	0.836264	0.0973502	248.356	0.161087	-0.254396	ADP ribosylation factor like GTPase 6 [Source:HGNC Symbol;Acc:HGNC:13210]
ENSG00000182196	ARL6IP4	-0.396717	0.0104308	0.0177812	1.98168	1473.48	0.154894	-2.56121	ADP ribosylation factor like GTPase 6 interacting protein 4 [Source:HGNC Symbol;Acc:HGNC:18076]
ENSG00000144746	ARL6IP5	-0.669615	8.37748e-09	3.57274e-08	8.07689	2525.34	0.116239	-5.76068	ADP ribosylation factor like GTPase 6 interacting protein 5 [Source:HGNC Symbol;Acc:HGNC:16937]
ENSG00000177917	ARL6IP6	0.345953	0.0177493	0.0288011	1.75082	1141.04	0.145922	2.37081	ADP ribosylation factor like GTPase 6 interacting protein 6 [Source:HGNC Symbol;Acc:HGNC:24048]
ENSG00000143862	ARL8A	0.178227	0.24587	0.305554	0.609295	473.832	0.153586	1.16044	ADP ribosylation factor like GTPase 8A [Source:HGNC Symbol;Acc:HGNC:25192]
ENSG00000134108	ARL8B	0.269938	0.0934721	0.129156	1.02932	420.265	0.16093	1.67736	ADP ribosylation factor like GTPase 8B [Source:HGNC Symbol;Acc:HGNC:25564]
ENSG00000196503	ARL9	-0.0152393	0.969841	0.976755	0.0132996	25.075	0.403071	-0.0378081	ADP ribosylation factor like GTPase 9 [Source:HGNC Symbol;Acc:HGNC:23592]
ENSG00000101246	ARFRP1	1.01029	9.04593e-13	5.91644e-12	12.0435	706.569	0.141413	7.14429	ADP ribosylation factor related protein 1 [Source:HGNC Symbol;Acc:HGNC:662]
ENSG00000170222	ADPRM	-0.202192	0.266341	0.327012	0.574561	202.009	0.181905	-1.11153	ADP-ribose/CDP-alcohol diphosphatase, manganese dependent [Source:HGNC Symbol;Acc:HGNC:30925]
ENSG00000144843	ADPRH	-0.491738	0.000243981	0.000563301	3.61264	489.262	0.134044	-3.6685	ADP-ribosylarginine hydrolase [Source:HGNC Symbol;Acc:HGNC:269]
ENSG00000153531	ADPRHL1	0.600391	0.0646075	0.0928468	1.18972	64.6219	0.324893	1.84796	ADP-ribosylhydrolase like 1 [Source:HGNC Symbol;Acc:HGNC:21303]
ENSG00000116863	ADPRS	0.155029	0.284565	0.346565	0.545818	494.526	0.14487	1.07012	ADP-ribosylserine hydrolase [Source:HGNC Symbol;Acc:HGNC:21304]
ENSG00000170214	ADRA1B	-1.11968	0.234369	0.292629	0.6301	4.79956	0.941556	-1.18918	adrenoceptor alpha 1B [Source:HGNC Symbol;Acc:HGNC:278]
ENSG00000274286	ADRA2B	-3.90036	3.41396e-09	1.52272e-08	8.46674	23.0493	0.659921	-5.91034	adrenoceptor alpha 2B [Source:HGNC Symbol;Acc:HGNC:282]
ENSG00000184160	ADRA2C	-0.453397	0.234871	0.293147	0.62917	34.437	0.381678	-1.1879	adrenoceptor alpha 2C [Source:HGNC Symbol;Acc:HGNC:283]
ENSG00000043591	ADRB1	-0.561855	0.47252	0.538482	0.325579	6.29834	0.78211	-0.718384	adrenoceptor beta 1 [Source:HGNC Symbol;Acc:HGNC:285]
ENSG00000169252	ADRB2	1.72813	2.93493e-15	2.44657e-14	14.5324	212.39	0.218926	7.89364	adrenoceptor beta 2 [Source:HGNC Symbol;Acc:HGNC:286]
ENSG00000148926	ADM	0.648562	0.000949934	0.00197998	3.02231	187.848	0.19624	3.30495	adrenomedullin [Source:HGNC Symbol;Acc:HGNC:259]
ENSG00000224420	ADM5	0.589216	0.535561	0.598034	0.271191	4.3497	0.951055	0.619539	adrenomedullin 5 (putative) [Source:HGNC Symbol;Acc:HGNC:27293]
ENSG00000130706	ADRM1	1.15378	9.14923e-19	1.04326e-17	18.0386	1797.83	0.130443	8.84504	ADRM1 26S proteasome ubiquitin receptor [Source:HGNC Symbol;Acc:HGNC:15759]
ENSG00000204305	AGER	-0.360362	0.202926	0.257636	0.692662	73.7613	0.283023	-1.27326	advanced glycosylation end-product specific receptor [Source:HGNC Symbol;Acc:HGNC:320]
ENSG00000135407	AVIL	0.813576	0.148548	0.195303	0.828135	14.3139	0.563152	1.44468	advillin [Source:HGNC Symbol;Acc:HGNC:14188]
ENSG00000106624	AEBP1	-3.93918	1.80245e-05	4.99086e-05	4.74414	11.1835	0.918641	-4.28805	AE binding protein 1 [Source:HGNC Symbol;Acc:HGNC:303]
ENSG00000139154	AEBP2	0.664274	1.50141e-07	5.50408e-07	6.8235	2386.89	0.126471	5.25239	AE binding protein 2 [Source:HGNC Symbol;Acc:HGNC:24051]
ENSG00000172493	AFF1	-0.361968	0.0272883	0.0424917	1.56402	394.867	0.163982	-2.20737	AF4/FMR2 family member 1 [Source:HGNC Symbol;Acc:HGNC:7135]
ENSG00000144218	AFF3	-1.13716	0.00937117	0.0161286	2.02821	23.0199	0.43767	-2.59821	AF4/FMR2 family member 3 [Source:HGNC Symbol;Acc:HGNC:6473]
ENSG00000072364	AFF4	0.535175	0.000103065	0.000254645	3.98689	2783.71	0.137816	3.88326	AF4/FMR2 family member 4 [Source:HGNC Symbol;Acc:HGNC:17869]
ENSG00000130396	AFDN	0.335871	0.00567495	0.0101932	2.24604	4181.84	0.121429	2.76599	afadin, adherens junction formation factor [Source:HGNC Symbol;Acc:HGNC:7137]
ENSG00000135537	AFG1L	0.136605	0.51967	0.583444	0.284273	116.604	0.212167	0.643855	AFG1 like ATPase [Source:HGNC Symbol;Acc:HGNC:16411]
ENSG00000141385	AFG3L2	0.584956	6.3196e-06	1.86448e-05	5.19931	2409.1	0.129547	4.5154	AFG3 like matrix AAA peptidase subunit 2 [Source:HGNC Symbol;Acc:HGNC:315]
ENSG00000119844	AFTPH	-0.166745	0.133877	0.177933	0.873294	2225.28	0.111238	-1.49899	aftiphilin [Source:HGNC Symbol;Acc:HGNC:25951]
ENSG00000165923	AGBL2	0.448296	0.00922797	0.0159004	2.03489	295.271	0.17219	2.60349	AGBL carboxypeptidase 2 [Source:HGNC Symbol;Acc:HGNC:26296]
ENSG00000146856	AGBL3	0.368343	0.709045	0.758255	0.149326	3.80174	0.987146	0.373139	AGBL carboxypeptidase 3 [Source:HGNC Symbol;Acc:HGNC:27981]
ENSG00000084693	AGBL5	-1.03929	4.51852e-17	4.46561e-16	16.345	877.671	0.123745	-8.3986	AGBL carboxypeptidase 5 [Source:HGNC Symbol;Acc:HGNC:26147]
ENSG00000157766	ACAN	-2.45086	0.0105599	0.017983	1.97634	6.0735	0.958514	-2.55694	aggrecan [Source:HGNC Symbol;Acc:HGNC:319]
ENSG00000116771	AGMAT	-0.409922	0.133145	0.177047	0.875676	85.9355	0.272951	-1.50182	agmatinase [Source:HGNC Symbol;Acc:HGNC:18407]
ENSG00000188157	AGRN	-1.5157	7.07327e-19	8.13456e-18	18.1504	5595.59	0.170808	-8.87374	agrin [Source:HGNC Symbol;Acc:HGNC:329]
ENSG00000124942	AHNAK	-0.0753299	0.664206	0.718214	0.177697	13852.1	0.173526	-0.434113	AHNAK nucleoprotein [Source:HGNC Symbol;Acc:HGNC:347]
ENSG00000129474	AJUBA	0.446549	6.01995e-05	0.000155313	4.22041	2545.71	0.111303	4.01203	ajuba LIM protein [Source:HGNC Symbol;Acc:HGNC:20250]
ENSG00000174574	AKIRIN1	0.110035	0.397547	0.464358	0.400612	2778.59	0.130064	0.84601	akirin 1 [Source:HGNC Symbol;Acc:HGNC:25744]
ENSG00000135334	AKIRIN2	1.22668	4.3783e-11	2.41617e-10	10.3587	189.633	0.186124	6.59068	akirin 2 [Source:HGNC Symbol;Acc:HGNC:21407]
ENSG00000166971	AKTIP	0.808868	1.15418e-09	5.42374e-09	8.93773	520.888	0.132896	6.08648	AKT interacting protein [Source:HGNC Symbol;Acc:HGNC:16710]
ENSG00000142208	AKT1	-0.544723	8.0644e-05	0.000203291	4.09343	3907.62	0.138168	-3.94248	AKT serine/threonine kinase 1 [Source:HGNC Symbol;Acc:HGNC:391]
ENSG00000105221	AKT2	-0.0133009	0.915539	0.934762	0.0383232	1388.84	0.125415	-0.106055	AKT serine/threonine kinase 2 [Source:HGNC Symbol;Acc:HGNC:392]
ENSG00000117020	AKT3	0.0848462	0.592628	0.651939	0.227218	533.109	0.158582	0.535032	AKT serine/threonine kinase 3 [Source:HGNC Symbol;Acc:HGNC:393]
ENSG00000204673	AKT1S1	1.44814	3.80776e-34	1.39628e-32	33.4193	1555.23	0.118861	12.1835	AKT1 substrate 1 [Source:HGNC Symbol;Acc:HGNC:28426]
ENSG00000094914	AAAS	0.0251434	0.855689	0.88442	0.0676843	634.724	0.138253	0.181865	aladin WD repeat nucleoporin [Source:HGNC Symbol;Acc:HGNC:13666]
ENSG00000205002	AARD	-2.59691	1.46474e-08	6.03015e-08	7.83424	29.3434	0.458362	-5.66564	alanine and arginine rich domain containing protein [Source:HGNC Symbol;Acc:HGNC:33842]
ENSG00000166825	ANPEP	-5.46672	2.67519e-69	6.90456e-67	68.5726	279.503	0.310692	-17.5953	alanyl aminopeptidase, membrane [Source:HGNC Symbol;Acc:HGNC:500]
ENSG00000090861	AARS1	0.942787	4.94019e-11	2.71064e-10	10.3063	4664.58	0.143439	6.57273	alanyl-tRNA synthetase 1 [Source:HGNC Symbol;Acc:HGNC:20]
ENSG00000124608	AARS2	0.495416	0.000100785	0.000249517	3.99661	788.728	0.127399	3.8887	alanyl-tRNA synthetase 2, mitochondrial [Source:HGNC Symbol;Acc:HGNC:21022]
ENSG00000266967	AARSD1	0.746444	1.63817e-07	5.96309e-07	6.78564	494.606	0.142551	5.23631	alanyl-tRNA synthetase domain containing 1 [Source:HGNC Symbol;Acc:HGNC:28417]
ENSG00000163631	ALB	-3.04164	1.23153e-11	7.16446e-11	10.9096	32.6496	0.448854	-6.77646	albumin [Source:HGNC Symbol;Acc:HGNC:399]
ENSG00000197894	ADH5	-0.496585	3.40481e-05	9.05228e-05	4.46791	1541.24	0.119816	-4.14455	alcohol dehydrogenase 5 (class III), chi polypeptide [Source:HGNC Symbol;Acc:HGNC:253]
ENSG00000165092	ALDH1A1	-2.5003	1.46777e-08	6.04077e-08	7.83334	28.468	0.441337	-5.66529	aldehyde dehydrogenase 1 family member A1 [Source:HGNC Symbol;Acc:HGNC:402]
ENSG00000128918	ALDH1A2	-1.20491	6.08459e-12	3.65211e-11	11.2158	218.206	0.175193	-6.87765	aldehyde dehydrogenase 1 family member A2 [Source:HGNC Symbol;Acc:HGNC:15472]
ENSG00000184254	ALDH1A3	-3.98636	7.65588e-54	8.28626e-52	53.116	172.888	0.258033	-15.4491	aldehyde dehydrogenase 1 family member A3 [Source:HGNC Symbol;Acc:HGNC:409]
ENSG00000137124	ALDH1B1	-1.108	2.85306e-10	1.43573e-09	9.54469	306.597	0.17569	-6.30656	aldehyde dehydrogenase 1 family member B1 [Source:HGNC Symbol;Acc:HGNC:407]
ENSG00000144908	ALDH1L1	0.325597	0.242726	0.302108	0.614884	108.604	0.278717	1.1682	aldehyde dehydrogenase 1 family member L1 [Source:HGNC Symbol;Acc:HGNC:3978]
ENSG00000136010	ALDH1L2	-3.07263	2.51995e-42	1.45151e-40	41.5986	180.742	0.225368	-13.6338	aldehyde dehydrogenase 1 family member L2 [Source:HGNC Symbol;Acc:HGNC:26777]
ENSG00000161618	ALDH16A1	0.0269598	0.852483	0.882126	0.069314	431.176	0.144984	0.185951	aldehyde dehydrogenase 16 family member A1 [Source:HGNC Symbol;Acc:HGNC:28114]
ENSG00000059573	ALDH18A1	0.0820021	0.500712	0.565519	0.300412	947.603	0.121779	0.673369	aldehyde dehydrogenase 18 family member A1 [Source:HGNC Symbol;Acc:HGNC:9722]
ENSG00000111275	ALDH2	-0.939094	1.38479e-10	7.22882e-10	9.85862	959.351	0.146332	-6.41756	aldehyde dehydrogenase 2 family member [Source:HGNC Symbol;Acc:HGNC:404]
ENSG00000072210	ALDH3A2	-1.24587	1.40998e-26	3.05708e-25	25.8508	1552.04	0.116766	-10.6698	aldehyde dehydrogenase 3 family member A2 [Source:HGNC Symbol;Acc:HGNC:403]
ENSG00000132746	ALDH3B2	-5.6578	6.16595e-05	0.000158927	4.21	4.9848	1.4122	-4.00637	aldehyde dehydrogenase 3 family member B2 [Source:HGNC Symbol;Acc:HGNC:411]
ENSG00000159423	ALDH4A1	-1.92766	5.52775e-31	1.61278e-29	30.2575	337.775	0.166539	-11.5748	aldehyde dehydrogenase 4 family member A1 [Source:HGNC Symbol;Acc:HGNC:406]
ENSG00000112294	ALDH5A1	-0.19955	0.247587	0.307416	0.606273	324.717	0.172587	-1.15623	aldehyde dehydrogenase 5 family member A1 [Source:HGNC Symbol;Acc:HGNC:408]
ENSG00000119711	ALDH6A1	-0.459044	0.000311072	0.000703673	3.50714	1169.23	0.127303	-3.6059	aldehyde dehydrogenase 6 family member A1 [Source:HGNC Symbol;Acc:HGNC:7179]
ENSG00000164904	ALDH7A1	-0.428146	0.000271372	0.000620139	3.56644	1646.45	0.117584	-3.6412	aldehyde dehydrogenase 7 family member A1 [Source:HGNC Symbol;Acc:HGNC:877]
ENSG00000143149	ALDH9A1	-0.315956	0.00688059	0.0121442	2.16237	1616.45	0.116909	-2.70257	aldehyde dehydrogenase 9 family member A1 [Source:HGNC Symbol;Acc:HGNC:412]
ENSG00000138356	AOX1	0.366752	0.0838458	0.117267	1.07652	236.973	0.212143	1.72879	aldehyde oxidase 1 [Source:HGNC Symbol;Acc:HGNC:553]
ENSG00000117448	AKR1A1	-0.451017	0.00177086	0.00351116	2.75182	805.781	0.14427	-3.12619	aldo-keto reductase family 1 member A1 [Source:HGNC Symbol;Acc:HGNC:380]
ENSG00000085662	AKR1B1	-0.0547608	0.781275	0.820975	0.107196	5896.41	0.197224	-0.277657	aldo-keto reductase family 1 member B [Source:HGNC Symbol;Acc:HGNC:381]
ENSG00000198074	AKR1B10	4.11519	7.34551e-08	2.78329e-07	7.13398	17.1821	0.764548	5.38251	aldo-keto reductase family 1 member B10 [Source:HGNC Symbol;Acc:HGNC:382]
ENSG00000196139	AKR1C3	1.16887	3.52052e-07	1.22884e-06	6.45339	136.261	0.229495	5.09321	aldo-keto reductase family 1 member C3 [Source:HGNC Symbol;Acc:HGNC:386]
ENSG00000165568	AKR1E2	-1.8349	5.25192e-15	4.26671e-14	14.2797	106.143	0.23462	-7.82073	aldo-keto reductase family 1 member E2 [Source:HGNC Symbol;Acc:HGNC:23437]
ENSG00000211454	AKR7L	-0.434444	0.14319	0.189093	0.844087	58.6139	0.296748	-1.46401	aldo-keto reductase family 7 like (gene/pseudogene) [Source:HGNC Symbol;Acc:HGNC:24056]
ENSG00000149925	ALDOA	-0.300888	0.39258	0.459256	0.406072	17951.4	0.351937	-0.854948	aldolase, fructose-bisphosphate A [Source:HGNC Symbol;Acc:HGNC:414]
ENSG00000109107	ALDOC	-3.38966	6.81521e-12	4.0652e-11	11.1665	465.639	0.494014	-6.86148	aldolase, fructose-bisphosphate C [Source:HGNC Symbol;Acc:HGNC:418]
ENSG00000251287	ALG1L2	0.906306	1.1055e-07	4.11449e-07	6.95644	268.032	0.170728	5.30847	ALG1 chitobiosyldiphosphodolichol beta-mannosyltransferase like 2 [Source:HGNC Symbol;Acc:HGNC:37258]
ENSG00000175548	ALG10B	-0.500496	0.00189678	0.00374473	2.72198	288.858	0.161142	-3.10594	ALG10 alpha-1,2-glucosyltransferase B [Source:HGNC Symbol;Acc:HGNC:31088]
ENSG00000253710	ALG11	-0.521548	0.00358058	0.00669849	2.44605	318.459	0.179046	-2.91293	ALG11 alpha-1,2-mannosyltransferase [Source:HGNC Symbol;Acc:HGNC:32456]
ENSG00000182858	ALG12	-0.685456	0.00465948	0.00849774	2.33166	90.3701	0.242238	-2.82968	ALG12 alpha-1,6-mannosyltransferase [Source:HGNC Symbol;Acc:HGNC:19358]
ENSG00000101901	ALG13	-0.00615349	0.964865	0.97335	0.0155336	595.527	0.139694	-0.0440498	ALG13 UDP-N-acetylglucosaminyltransferase subunit [Source:HGNC Symbol;Acc:HGNC:30881]
ENSG00000172339	ALG14	0.284283	0.111973	0.151628	0.950888	214.244	0.178863	1.58939	ALG14 UDP-N-acetylglucosaminyltransferase subunit [Source:HGNC Symbol;Acc:HGNC:28287]
ENSG00000119523	ALG2	0.450456	0.00221308	0.00432615	2.655	485.805	0.147206	3.06004	ALG2 alpha-1,3/1,6-mannosyltransferase [Source:HGNC Symbol;Acc:HGNC:23159]
ENSG00000214160	ALG3	0.674037	1.06888e-05	3.05741e-05	4.97107	356.221	0.153095	4.40275	ALG3 alpha-1,3- mannosyltransferase [Source:HGNC Symbol;Acc:HGNC:23056]
ENSG00000120697	ALG5	1.37545	1.03052e-16	9.90019e-16	15.9869	835.974	0.165693	8.30122	ALG5 dolichyl-phosphate beta-glucosyltransferase [Source:HGNC Symbol;Acc:HGNC:20266]
ENSG00000088035	ALG6	-0.987602	1.98529e-09	9.07511e-09	8.70218	333.099	0.164628	-5.99901	ALG6 alpha-1,3-glucosyltransferase [Source:HGNC Symbol;Acc:HGNC:23157]
ENSG00000159063	ALG8	-0.245183	0.176075	0.227286	0.754303	263.053	0.181222	-1.35294	ALG8 alpha-1,3-glucosyltransferase [Source:HGNC Symbol;Acc:HGNC:23161]
ENSG00000086848	ALG9	0.25834	0.0629037	0.0906898	1.20132	443.953	0.138902	1.85987	ALG9 alpha-1,2-mannosyltransferase [Source:HGNC Symbol;Acc:HGNC:15672]
ENSG00000196711	ALKAL1	2.3024	0.00342833	0.00644511	2.46492	9.02084	0.786751	2.92647	ALK and LTK ligand 1 [Source:HGNC Symbol;Acc:HGNC:33775]
ENSG00000171094	ALK	-3.01643	0.0092164	0.0158826	2.03544	4.60362	1.15842	-2.60392	ALK receptor tyrosine kinase [Source:HGNC Symbol;Acc:HGNC:427]
ENSG00000167769	ACER1	2.97188	1.01282e-06	3.34721e-06	5.99447	17.3313	0.607854	4.88913	alkaline ceramidase 1 [Source:HGNC Symbol;Acc:HGNC:18356]
ENSG00000177076	ACER2	-0.454165	0.041361	0.0620299	1.38341	283.664	0.222642	-2.03989	alkaline ceramidase 2 [Source:HGNC Symbol;Acc:HGNC:23675]
ENSG00000078124	ACER3	0.087826	0.623931	0.68079	0.204863	233.179	0.179132	0.490287	alkaline ceramidase 3 [Source:HGNC Symbol;Acc:HGNC:16066]
ENSG00000162551	ALPL	-3.24154	8.22798e-41	4.41711e-39	40.0847	200.786	0.24232	-13.3771	alkaline phosphatase, biomineralization associated [Source:HGNC Symbol;Acc:HGNC:438]
ENSG00000189046	ALKBH2	-0.122861	0.468552	0.534731	0.329243	267.709	0.169502	-0.724838	alkB homolog 2, alpha-ketoglutarate dependent dioxygenase [Source:HGNC Symbol;Acc:HGNC:32487]
ENSG00000166199	ALKBH3	0.458561	0.00352455	0.00660933	2.4529	736.495	0.157157	2.91785	alkB homolog 3, alpha-ketoglutarate dependent dioxygenase [Source:HGNC Symbol;Acc:HGNC:30141]
ENSG00000160993	ALKBH4	0.0824187	0.683596	0.735376	0.1652	127.825	0.202225	0.40756	alkB homolog 4, lysine demethylase [Source:HGNC Symbol;Acc:HGNC:21900]
ENSG00000091542	ALKBH5	-0.768729	3.49125e-07	1.21926e-06	6.45702	1994.77	0.150885	-5.09479	alkB homolog 5, RNA demethylase [Source:HGNC Symbol;Acc:HGNC:25996]
ENSG00000239382	ALKBH6	-0.622804	0.000581758	0.00125547	3.23526	176.963	0.181049	-3.43998	alkB homolog 6 [Source:HGNC Symbol;Acc:HGNC:28243]
ENSG00000125652	ALKBH7	-0.533989	0.00393962	0.00729795	2.40455	231.098	0.185223	-2.88296	alkB homolog 7 [Source:HGNC Symbol;Acc:HGNC:21306]
ENSG00000137760	ALKBH8	0.504758	0.00223694	0.00436811	2.65035	242.614	0.165125	3.05683	alkB homolog 8, tRNA methyltransferase [Source:HGNC Symbol;Acc:HGNC:25189]
ENSG00000018510	AGPS	0.196131	0.121021	0.162585	0.917138	1664.42	0.126495	1.5505	alkylglycerone phosphate synthase [Source:HGNC Symbol;Acc:HGNC:327]
ENSG00000138085	ATRAID	-0.970281	1.3775e-12	8.81612e-12	11.8609	626.893	0.136924	-7.0863	all-trans retinoic acid induced differentiation factor [Source:HGNC Symbol;Acc:HGNC:24090]
ENSG00000126878	AIF1L	-1.51813	4.20617e-20	5.40718e-19	19.3761	1316.75	0.165326	-9.18265	allograft inflammatory factor 1 like [Source:HGNC Symbol;Acc:HGNC:28904]
ENSG00000116127	ALMS1	0.138244	0.264016	0.324644	0.578369	1829.23	0.12377	1.11695	ALMS1 centrosome and basal body associated protein [Source:HGNC Symbol;Acc:HGNC:428]
ENSG00000128274	A4GALT	-1.91661	2.3845e-17	2.42076e-16	16.6226	132.706	0.226193	-8.47334	alpha 1,4-galactosyltransferase (P blood group) [Source:HGNC Symbol;Acc:HGNC:18149]
ENSG00000103591	AAGAB	0.554452	0.000633719	0.0013606	3.1981	2641.66	0.162274	3.41676	alpha and gamma adaptin binding protein [Source:HGNC Symbol;Acc:HGNC:25662]
ENSG00000171298	GAA	-1.39719	2.61259e-15	2.19697e-14	14.5829	713.212	0.176678	-7.90814	alpha glucosidase [Source:HGNC Symbol;Acc:HGNC:4065]
ENSG00000073331	ALPK1	-0.891455	0.0012542	0.00256087	2.90163	66.8948	0.276312	-3.22626	alpha kinase 1 [Source:HGNC Symbol;Acc:HGNC:20917]
ENSG00000198796	ALPK2	-1.35808	0.000226261	0.000525371	3.64539	2602.84	0.368271	-3.68773	alpha kinase 2 [Source:HGNC Symbol;Acc:HGNC:20565]
ENSG00000136383	ALPK3	-3.70501	5.48661e-06	1.62983e-05	5.2607	12.2894	0.815136	-4.54527	alpha kinase 3 [Source:HGNC Symbol;Acc:HGNC:17574]
ENSG00000137561	TTPA	-3.10622	2.5032e-12	1.56185e-11	11.6015	35.247	0.443548	-7.00312	alpha tocopherol transfer protein [Source:HGNC Symbol;Acc:HGNC:12404]
ENSG00000124120	TTPAL	-0.0901146	0.581424	0.641665	0.235507	248.409	0.163457	-0.551306	alpha tocopherol transfer protein like [Source:HGNC Symbol;Acc:HGNC:16114]
ENSG00000137343	ATAT1	0.344155	0.0723272	0.10284	1.1407	244.439	0.191511	1.79705	alpha tubulin acetyltransferase 1 [Source:HGNC Symbol;Acc:HGNC:21186]
ENSG00000106927	AMBP	-1.15445	0.165711	0.21563	0.780649	5.88918	0.832866	-1.38612	alpha-1-microglobulin/bikunin precursor [Source:HGNC Symbol;Acc:HGNC:453]
ENSG00000131446	MGAT1	0.159894	0.361571	0.427265	0.441806	453.093	0.17525	0.912376	alpha-1,3-mannosyl-glycoprotein 2-beta-N-acetylglucosaminyltransferase [Source:HGNC Symbol;Acc:HGNC:7044]
ENSG00000071073	MGAT4A	-0.833552	0.000103418	0.000255423	3.9854	128.037	0.214699	-3.88243	alpha-1,3-mannosyl-glycoprotein 4-beta-N-acetylglucosaminyltransferase A [Source:HGNC Symbol;Acc:HGNC:7047]
ENSG00000161013	MGAT4B	-0.713444	3.41574e-07	1.19565e-06	6.46652	1494.85	0.13992	-5.09893	alpha-1,3-mannosyl-glycoprotein 4-beta-N-acetylglucosaminyltransferase B [Source:HGNC Symbol;Acc:HGNC:7048]
ENSG00000168282	MGAT2	0.392728	0.00286574	0.00548582	2.54276	1186.83	0.131709	2.98178	alpha-1,6-mannosyl-glycoprotein 2-beta-N-acetylglucosaminyltransferase [Source:HGNC Symbol;Acc:HGNC:7045]
ENSG00000152127	MGAT5	-0.0791455	0.667855	0.721449	0.175318	349.34	0.184448	-0.429094	alpha-1,6-mannosylglycoprotein 6-beta-N-acetylglucosaminyltransferase [Source:HGNC Symbol;Acc:HGNC:7049]
ENSG00000167889	MGAT5B	1.11413	0.00263321	0.00507617	2.57951	38.6172	0.370439	3.0076	alpha-1,6-mannosylglycoprotein 6-beta-N-acetylglucosaminyltransferase B [Source:HGNC Symbol;Acc:HGNC:24140]
ENSG00000160862	AZGP1	-5.53787	6.33304e-31	1.83974e-29	30.1984	107.693	0.478923	-11.5632	alpha-2-glycoprotein 1, zinc-binding [Source:HGNC Symbol;Acc:HGNC:910]
ENSG00000001036	FUCA2	-0.577706	5.33965e-05	0.000138695	4.27249	2133.15	0.142988	-4.04024	alpha-L-fucosidase 2 [Source:HGNC Symbol;Acc:HGNC:4008]
ENSG00000127415	IDUA	0.485841	0.0277146	0.0430955	1.55729	130.828	0.220706	2.2013	alpha-L-iduronidase [Source:HGNC Symbol;Acc:HGNC:5391]
ENSG00000242110	AMACR	-0.517061	0.00123669	0.0025282	2.90774	296.177	0.160067	-3.23028	alpha-methylacyl-CoA racemase [Source:HGNC Symbol;Acc:HGNC:451]
ENSG00000198951	NAGA	-1.59379	3.53262e-25	6.75375e-24	24.4519	390.377	0.153749	-10.3662	alpha-N-acetylgalactosaminidase [Source:HGNC Symbol;Acc:HGNC:7631]
ENSG00000178038	ALS2CL	-2.28639	1.00313e-10	5.32975e-10	9.99864	53.998	0.353576	-6.46648	ALS2 C-terminal like [Source:HGNC Symbol;Acc:HGNC:20605]
ENSG00000003393	ALS2	-0.412284	0.00713862	0.0125402	2.14639	477.566	0.153248	-2.69031	alsin Rho guanine nucleotide exchange factor ALS2 [Source:HGNC Symbol;Acc:HGNC:443]
ENSG00000180318	ALX1	0.0104722	0.962242	0.971581	0.0167155	100.346	0.221214	0.0473398	ALX homeobox 1 [Source:HGNC Symbol;Acc:HGNC:1494]
ENSG00000183684	ALYREF	1.21462	5.48268e-19	6.37635e-18	18.261	1963.07	0.136443	8.90205	Aly/REF export factor [Source:HGNC Symbol;Acc:HGNC:19071]
ENSG00000139344	AMDHD1	0.0299256	0.912687	0.93256	0.0396779	64.2541	0.272921	0.109649	amidohydrolase domain containing 1 [Source:HGNC Symbol;Acc:HGNC:28577]
ENSG00000002726	AOC1	-4.14892	0.00572924	0.0102769	2.2419	3.56642	1.50166	-2.76289	amine oxidase copper containing 1 [Source:HGNC Symbol;Acc:HGNC:80]
ENSG00000131480	AOC2	2.06661	5.31878e-09	2.32292e-08	8.27419	44.3993	0.354062	5.83688	amine oxidase copper containing 2 [Source:HGNC Symbol;Acc:HGNC:549]
ENSG00000131471	AOC3	1.90432	0.0010792	0.00222728	2.9669	13.6571	0.582534	3.26902	amine oxidase copper containing 3 [Source:HGNC Symbol;Acc:HGNC:550]
ENSG00000164022	AIMP1	1.11183	4.84896e-15	3.95851e-14	14.3144	2961.89	0.141982	7.83077	aminoacyl tRNA synthetase complex interacting multifunctional protein 1 [Source:HGNC Symbol;Acc:HGNC:10648]
ENSG00000106305	AIMP2	1.40452	4.09715e-17	4.06715e-16	16.3875	760.671	0.167005	8.41008	aminoacyl tRNA synthetase complex interacting multifunctional protein 2 [Source:HGNC Symbol;Acc:HGNC:20609]
ENSG00000109576	AADAT	0.143	0.440947	0.507847	0.355614	248.148	0.18557	0.770596	aminoadipate aminotransferase [Source:HGNC Symbol;Acc:HGNC:17929]
ENSG00000157426	AASDH	-0.445927	0.000316668	0.000715006	3.4994	800.573	0.123825	-3.60127	aminoadipate-semialdehyde dehydrogenase [Source:HGNC Symbol;Acc:HGNC:23993]
ENSG00000149313	AASDHPPT	0.664067	5.44772e-06	1.61864e-05	5.26379	1577.32	0.146053	4.54676	aminoadipate-semialdehyde dehydrogenase-phosphopantetheinyl transferase [Source:HGNC Symbol;Acc:HGNC:14235]
ENSG00000008311	AASS	0.477936	0.0258914	0.0404951	1.58684	262.349	0.214529	2.22784	aminoadipate-semialdehyde synthase [Source:HGNC Symbol;Acc:HGNC:17366]
ENSG00000148218	ALAD	-0.640133	1.92432e-07	6.93511e-07	6.71572	1067.9	0.122949	-5.2065	aminolevulinate dehydratase [Source:HGNC Symbol;Acc:HGNC:395]
ENSG00000215440	NPEPL1	-0.114217	0.491894	0.556918	0.308129	266.295	0.166183	-0.6873	aminopeptidase like 1 [Source:HGNC Symbol;Acc:HGNC:16244]
ENSG00000148120	AOPEP	-0.0123931	0.962618	0.971814	0.0165458	66.2876	0.264426	-0.046868	aminopeptidase O (putative) [Source:HGNC Symbol;Acc:HGNC:1361]
ENSG00000141279	NPEPPS	-0.322248	0.0130088	0.0217261	1.88576	3685.35	0.129754	-2.48353	aminopeptidase puromycin sensitive [Source:HGNC Symbol;Acc:HGNC:7900]
ENSG00000101935	AMMECR1	1.44991	1.73885e-11	9.98165e-11	10.7597	175.347	0.215554	6.72642	AMMECR nuclear protein 1 [Source:HGNC Symbol;Acc:HGNC:467]
ENSG00000144233	AMMECR1L	1.13088	1.73233e-21	2.476e-20	20.7614	1940.01	0.11879	9.51997	AMMECR1 like [Source:HGNC Symbol;Acc:HGNC:28658]
ENSG00000166126	AMN	-1.33463	0.00952755	0.0163599	2.02102	16.1542	0.514799	-2.59252	amnion associated transmembrane protein [Source:HGNC Symbol;Acc:HGNC:14604]
ENSG00000078053	AMPH	-2.65895	2.01876e-24	3.62701e-23	23.6949	105.873	0.260726	-10.1983	amphiphysin [Source:HGNC Symbol;Acc:HGNC:471]
ENSG00000109321	AREG	0.44007	0.325249	0.389921	0.487784	35.2546	0.447349	0.983729	amphiregulin [Source:HGNC Symbol;Acc:HGNC:651]
ENSG00000237763	AMY1A	-1.36779	0.0435642	0.0650506	1.36087	9.26595	0.677705	-2.01826	amylase alpha 1A [Source:HGNC Symbol;Acc:HGNC:474]
ENSG00000162688	AGL	0.01243	0.930347	0.945565	0.0313551	1252.83	0.142206	0.0874084	amylo-alpha-1, 6-glucosidase, 4-alpha-glucanotransferase [Source:HGNC Symbol;Acc:HGNC:321]
ENSG00000105290	APLP1	-3.61145	4.01562e-54	4.45402e-52	53.3962	349.532	0.233138	-15.4906	amyloid beta precursor like protein 1 [Source:HGNC Symbol;Acc:HGNC:597]
ENSG00000084234	APLP2	-0.56693	1.21664e-07	4.50941e-07	6.91484	21136.5	0.10715	-5.29098	amyloid beta precursor like protein 2 [Source:HGNC Symbol;Acc:HGNC:598]
ENSG00000142192	APP	-0.815912	1.73194e-11	9.94626e-11	10.7615	24232.7	0.121289	-6.727	amyloid beta precursor protein [Source:HGNC Symbol;Acc:HGNC:620]
ENSG00000107282	APBA1	-1.53289	1.32296e-07	4.87785e-07	6.87845	56.7557	0.290559	-5.27564	amyloid beta precursor protein binding family A member 1 [Source:HGNC Symbol;Acc:HGNC:578]
ENSG00000034053	APBA2	0.0142548	0.916265	0.935219	0.0379787	587.367	0.135581	0.105139	amyloid beta precursor protein binding family A member 2 [Source:HGNC Symbol;Acc:HGNC:579]
ENSG00000011132	APBA3	0.35163	0.0420254	0.062942	1.37649	333.229	0.172938	2.03327	amyloid beta precursor protein binding family A member 3 [Source:HGNC Symbol;Acc:HGNC:580]
ENSG00000166313	APBB1	-0.67999	9.82359e-06	2.82257e-05	5.00773	347.741	0.153808	-4.42102	amyloid beta precursor protein binding family B member 1 [Source:HGNC Symbol;Acc:HGNC:581]
[truncated: 12,864 more rows]

## Sheet: genesets Fig2
ID	gene	U2OS_baseMean	U2OS_log2FoldChange	-log10(pvalue)	U2OS_lfcSE	U2OS_stat	U2OS_pvalue	U2OS_padj	COS7_baseMean	COS7_log2FoldChange	-log10(pvalue)	COS7_lfcSE	COS7_stat	COS7_pvalue	COS7_padj	description
[truncated: 91 more rows]

[truncated: 13 more sheets: overlay_Deseq2, peroxisome_DB, overlay_changed genes, overlay_pathway analysis, overlay_counts_normalised, overlay_transformed reads_rlog, COS7_counts_analysedgenes, COS7_counts_normalised, U2OS_transformed reads_rlog, U2OS_counts_analysedgenes, COS7_counts_allgenes, U2OS_counts_allgenes, U2OS_counts_normalised]
